# Supplementary material for: Comprehensive promotion of iPSC-CM maturation by integrating metabolic medium with nanopatterning and electrostimulation
Source: Nat Commun. 2025 Mar 21;16:2785. doi: 10.1038/s41467-025-58044-6 (PMC11928738; doi:10.1038/s41467-025-58044-6)
Supplement: Supplementary file 3 — Supplementary Data 1 [file 41467_2025_58044_MOESM3_ESM.xlsx]

## Sheet: MAPK signaling
Ensembl_ID	Gene_Symbol	baseMean	log2FoldChange	pvalue
ENSG00000129968	ABHD17A	2122.8	-0.28	0.0450992
ENSG00000107362	ABHD17B	608.1	-0.23	0.174046
ENSG00000075624	ACTB	18678.1	-1.16	3.09093e-06
ENSG00000184009	ACTG1	16736.7	-0.84	0.000925688
ENSG00000077522	ACTN2	102150	-0.26	0.145425
ENSG00000123908	AGO2	4307.6	-0.2	0.263668
ENSG00000134698	AGO4	1465.9	-0.25	0.108458
ENSG00000154188	ANGPT1	210.4	-0.77	0.00114663
ENSG00000115966	ATF2	1682.2	-0.58	0.000354491
ENSG00000157764	BRAF	1324.6	-0.23	0.114016
ENSG00000174808	BTC	15.2	-0.74	0.0371049
ENSG00000141837	CACNA1A	30.6	-1.45	3.0717e-05
ENSG00000006283	CACNA1G	653.7	-0.8	0.0231677
ENSG00000157445	CACNA2D3	56.6	-1	0.000780482
ENSG00000075461	CACNG4	44.1	-0.2	0.474249
ENSG00000105605	CACNG7	4.6	-0.66	0.037361
ENSG00000058404	CAMK2B	2911.5	-0.59	4.48083e-05
ENSG00000164305	CASP3	4294.1	-0.89	1.61375e-07
ENSG00000112576	CCND3	1643.1	-0.1	0.609451
ENSG00000079335	CDC14A	295.1	-0.25	0.207508
ENSG00000081377	CDC14B	2397.7	-0.63	0.000166345
ENSG00000101224	CDC25B	1488.6	-0.28	0.1238
ENSG00000070831	CDC42	10400.8	-0.33	0.0160377
ENSG00000163171	CDC42EP3	11739.3	-1.07	1.80394e-12
ENSG00000167617	CDC42EP5	74.6	-0.78	0.027606
ENSG00000170312	CDK1	891	-0.72	0.00228932
ENSG00000167193	CRK	2707.6	-0.4	0.0178053
ENSG00000100368	CSF2RB	4.1	-0.31	0.241437
ENSG00000075711	DLG1	2167.5	-0.48	0.00407759
ENSG00000150672	DLG2	319.2	-1.29	6.82993e-06
ENSG00000132002	DNAJB1	3476.3	-0.18	0.244083
ENSG00000120129	DUSP1	714.6	-0.91	0.000660826
ENSG00000143507	DUSP10	395.3	-0.82	0.000487023
ENSG00000111266	DUSP16	1571.1	-0.87	5.47301e-07
ENSG00000138166	DUSP5	5034.2	-1.67	2.41521e-10
ENSG00000139318	DUSP6	431.5	-0.32	0.206966
ENSG00000184545	DUSP8	1320.6	-1.7	7.60663e-16
ENSG00000146648	EGFR	263.2	-0.48	0.104577
ENSG00000065361	ERBB3	1618.8	-0.38	0.0660201
ENSG00000124882	EREG	367.3	-1.78	5.88786e-13
ENSG00000114279	FGF12	6280.8	-0.99	2.45842e-05
ENSG00000102466	FGF14	36	-1.43	4.52344e-05
ENSG00000196468	FGF16	4.9	-0.41	0.182505
ENSG00000156427	FGF18	2590.5	-0.85	1.12053e-07
ENSG00000138685	FGF2	460.8	-1.42	1.52417e-09
ENSG00000118972	FGF23	6.3	-0.49	0.120729
ENSG00000138675	FGF5	1912.3	-1.66	1.91088e-09
ENSG00000077782	FGFR1	5160.2	-0.75	8.27356e-07
ENSG00000196924	FLNA	14926.5	-0.86	7.27328e-05
ENSG00000136068	FLNB	5770.7	-1.18	6.62746e-11
ENSG00000170345	FOS	1518.6	-0.47	0.152056
ENSG00000118689	FOXO3	1397.8	-0.15	0.346364
ENSG00000166225	FRS2	1408	-0.34	0.0162873
ENSG00000137218	FRS3	239.8	-0.21	0.31513
ENSG00000010810	FYN	1799.5	-0.82	2.84704e-06
ENSG00000130222	GADD45G	220.2	-0.73	0.0235363
ENSG00000151892	GFRA1	117.5	-0.74	0.0262789
ENSG00000105464	GRIN2D	65.5	-0.8	0.0228828
ENSG00000113070	HBEGF	1980.6	-1.81	2.39881e-11
ENSG00000019991	HGF	153.3	-1.88	2.62155e-09
ENSG00000106211	HSPB1	35602.5	-0.76	5.34195e-08
ENSG00000159217	IGF2BP1	6014.3	-0.15	0.279498
ENSG00000144730	IL17RD	4174.4	-0.51	0.000560987
ENSG00000115008	IL1A	12.6	-0.95	0.00740746
ENSG00000125538	IL1B	99.2	-1.69	1.75735e-06
ENSG00000115594	IL1R1	1015.7	-1.16	5.42841e-05
ENSG00000185291	IL3RA	19.3	-1.16	0.000774044
ENSG00000136244	IL6	20.4	-0.49	0.162922
ENSG00000140575	IQGAP1	1698.4	-0.35	0.185051
ENSG00000259207	ITGB3	1119.1	-0.77	0.00206609
ENSG00000096968	JAK2	6156.7	-2.23	1.80177e-16
ENSG00000105639	JAK3	100.1	-0.88	0.00208057
ENSG00000177606	JUN	11114.4	-1.81	2.29849e-13
ENSG00000130522	JUND	7665.5	-0.56	0.00891117
ENSG00000160145	KALRN	3058.9	-0.24	0.129832
ENSG00000157404	KIT	87.3	-0.6	0.0735529
ENSG00000049130	KITLG	1247.8	-1.61	6.44166e-12
ENSG00000133116	KL	4.7	-0.19	0.558682
ENSG00000133703	KRAS	1396.2	-0.23	0.141369
ENSG00000109270	LAMTOR3	1336.2	-0.24	0.126399
ENSG00000033122	LRRC7	303.4	-0.94	0.000184731
ENSG00000188906	LRRK2	12.1	-0.72	0.0405481
ENSG00000065559	MAP2K4	2476.5	-0.31	0.0407011
ENSG00000073803	MAP3K13	619.1	-0.34	0.0312748
ENSG00000091436	MAP3K20	18869.9	-0.57	0.0021907
ENSG00000198909	MAP3K3	1685.6	-0.29	0.0873327
ENSG00000135341	MAP3K7	2692.4	-0.43	0.00367187
ENSG00000104814	MAP4K1	9.8	-0.57	0.105157
ENSG00000011566	MAP4K3	2290	-0.85	6.03355e-07
ENSG00000100030	MAPK1	7006	-0.24	0.101239
ENSG00000185386	MAPK11	35.7	-0.81	0.0225566
ENSG00000188130	MAPK12	272.7	-0.28	0.129252
ENSG00000141639	MAPK4	731.1	-0.54	0.0160396
ENSG00000069956	MAPK6	2886.6	-0.88	7.08997e-07
ENSG00000166484	MAPK7	1224.4	-0.48	0.000857651
ENSG00000107643	MAPK8	1448.1	-0.44	0.00153425
ENSG00000121653	MAPK8IP1	346.4	-0.55	0.00745595
ENSG00000089022	MAPKAPK5	1152.7	-0.35	0.0185392
ENSG00000125952	MAX	1454.9	-0.38	0.0225818
ENSG00000085276	MECOM	188.5	-1.29	7.87241e-08
ENSG00000166670	MMP10	19.9	-0.94	0.00573975
ENSG00000087245	MMP2	1082.7	-0.4	0.251779
ENSG00000155363	MOV10	886.5	-0.43	0.0345621
ENSG00000158186	MRAS	5272.7	-0.61	0.0010306
ENSG00000124151	NCOA3	1750.1	-0.22	0.264056
ENSG00000196712	NF1	4150.5	-0.49	0.00168813
ENSG00000109320	NFKB1	1176.2	-0.46	0.00368533
ENSG00000087095	NLK	1375.8	-0.5	0.008651
ENSG00000123358	NR4A1	1828.2	-1.3	2.58249e-06
ENSG00000213281	NRAS	2209.2	-0.46	0.0104324
ENSG00000185737	NRG3	37.4	-0.81	0.0166141
ENSG00000225950	NTF4	56.2	-0.73	0.0148018
ENSG00000198400	NTRK1	12.3	-0.94	0.00805217
ENSG00000148053	NTRK2	194.4	-1.59	3.12701e-10
ENSG00000077264	PAK3	38.7	-0.26	0.40692
ENSG00000100311	PDGFB	387.2	-0.97	0.00618184
ENSG00000134853	PDGFRA	401.5	-1.37	7.40309e-07
ENSG00000113721	PDGFRB	905.2	-0.65	0.0642043
ENSG00000162734	PEA15	18371.5	-0.55	0.000616302
ENSG00000089220	PEBP1	5293.6	-0.21	0.310628
ENSG00000145675	PIK3R1	5682.6	-0.52	0.000757291
ENSG00000116711	PLA2G4A	19.6	-0.72	0.0373707
ENSG00000105499	PLA2G4C	364.7	-0.49	0.0100765
ENSG00000127472	PLA2G5	7.3	-0.92	0.00656442
ENSG00000138032	PPM1B	951.6	-0.29	0.0541625
ENSG00000113575	PPP2CA	7233.8	-0.32	0.021073
ENSG00000104695	PPP2CB	4238.5	-0.41	0.013452
ENSG00000154001	PPP2R5E	2710.2	-0.25	0.128091
ENSG00000107758	PPP3CB	2522.1	-0.28	0.10437
ENSG00000142875	PRKACB	2423.1	-0.17	0.344144
ENSG00000166501	PRKCB	90	-1.29	5.1533e-05
ENSG00000065675	PRKCQ	9.6	-0.37	0.276949
ENSG00000138669	PRKG2	21	-1.21	0.000556302
ENSG00000129084	PSMA1	731.5	-0.3	0.119775
ENSG00000100567	PSMA3	1908.6	-0.28	0.142591
ENSG00000041357	PSMA4	2366	-0.25	0.0919922
ENSG00000143106	PSMA5	1703	-0.18	0.312273
ENSG00000008018	PSMB1	2343.7	-0.41	0.0116115
ENSG00000205220	PSMB10	204.6	-0.51	0.0345469
ENSG00000126067	PSMB2	2825.8	-0.35	0.0278601
ENSG00000277791	PSMB3	2223	-0.24	0.152707
ENSG00000159377	PSMB4	3839.5	-0.15	0.398908
ENSG00000136930	PSMB7	2515.9	-0.23	0.139419
ENSG00000204264	PSMB8	185.9	-1.08	4.01559e-07
ENSG00000240065	PSMB9	44.3	-0.58	0.0718202
ENSG00000100764	PSMC1	3085.3	-0.15	0.24387
ENSG00000161057	PSMC2	2742.3	-0.32	0.0437412
ENSG00000165916	PSMC3	3511.8	-0.21	0.166653
ENSG00000087191	PSMC5	2913.5	-0.11	0.455168
ENSG00000100519	PSMC6	2593.9	-0.27	0.0879882
ENSG00000173692	PSMD1	5361.3	-0.14	0.368636
ENSG00000108671	PSMD11	2907.2	-0.11	0.398198
ENSG00000115233	PSMD14	1848.3	-0.22	0.150767
ENSG00000163636	PSMD6	2759.8	-0.22	0.105354
ENSG00000092010	PSME1	2930.6	-0.34	0.0741311
ENSG00000100911	PSME2	1312.1	-0.41	0.0274446
ENSG00000131467	PSME3	2859.3	-0.13	0.321077
ENSG00000179295	PTPN11	7460.3	-0.54	0.000221202
ENSG00000143851	PTPN7	4.2	-0.5	0.0925458
ENSG00000153233	PTPRR	60.3	-1.13	0.00047452
ENSG00000136238	RAC1	7361.3	-0.35	0.0243257
ENSG00000166349	RAG1	36	-0.56	0.0780231
ENSG00000175097	RAG2	1.7	-0.13	0.553222
ENSG00000160271	RALGDS	275.4	-0.26	0.174039
ENSG00000127314	RAP1B	1381.7	-0.56	0.00810465
ENSG00000145715	RASA1	1280	-0.46	0.00590138
ENSG00000155903	RASA2	642.5	-0.58	0.00103614
ENSG00000113319	RASGRF2	30.9	-0.4	0.258238
ENSG00000104856	RELB	373.6	-0.58	0.041433
ENSG00000165731	RET	158.7	-1.57	2.75894e-10
ENSG00000143344	RGL1	2761.1	-0.58	0.00117614
ENSG00000177189	RPS6KA3	6558.3	-0.44	0.00636683
ENSG00000072133	RPS6KA6	182.2	-0.32	0.18918
ENSG00000126458	RRAS	1220.8	-0.49	0.0173123
ENSG00000133818	RRAS2	1482.8	-1.27	1.05368e-14
ENSG00000127922	SEM1	1157.1	-0.22	0.240114
ENSG00000122545	SEPTIN7	12451.5	-0.24	0.125888
ENSG00000108061	SHOC2	3168.4	-0.29	0.0409723
ENSG00000100485	SOS2	2570.2	-0.67	5.07415e-05
ENSG00000197694	SPTAN1	17388.3	-0.26	0.0551055
ENSG00000137877	SPTBN5	265.9	-0.64	0.00310413
ENSG00000112658	SRF	8110.2	-0.87	4.92255e-07
ENSG00000104375	STK3	985.9	-0.43	0.0157473
ENSG00000117632	STMN1	5789.7	-0.47	0.0173575
ENSG00000160551	TAOK1	5429.9	-0.42	0.0129604
ENSG00000120156	TEK	94.6	-0.85	0.0157877
ENSG00000119699	TGFB3	324.8	-1.31	8.19678e-13
ENSG00000106799	TGFBR1	1508.1	-0.7	5.51874e-05
ENSG00000078687	TNRC6C	890.6	-0.19	0.250884
ENSG00000175104	TRAF6	1419.5	-0.85	2.19578e-07
ENSG00000170315	UBB	14841.4	-0.43	0.0360021
ENSG00000035403	VCL	24059.6	-0.51	0.00205472
ENSG00000110799	VWF	48.1	-0.88	0.0121568
ENSG00000166913	YWHAB	7627.5	-0.45	0.00397666

## Sheet: RTK-PI3K signaling
Ensembl_ID	Gene_Symbol	baseMean	log2FoldChange	pvalue
ENSG00000136754	ABI1	2040.8	-0.72	9.79801e-06
ENSG00000143632	ACTA1	79519.5	-1.72	2.91076e-08
ENSG00000107796	ACTA2	8907.2	-1.48	6.1318e-10
ENSG00000075624	ACTB	18678.1	-1.16	3.09093e-06
ENSG00000184009	ACTG1	16736.7	-0.84	0.000925688
ENSG00000072110	ACTN1	11786.8	-0.36	0.117114
ENSG00000077522	ACTN2	102150	-0.26	0.145425
ENSG00000248746	ACTN3	126.7	-0.53	0.0877166
ENSG00000130402	ACTN4	3357.4	-0.59	0.0146184
ENSG00000138071	ACTR2	6469.7	-0.32	0.0381323
ENSG00000115091	ACTR3	5652.4	-0.32	0.0713527
ENSG00000130396	AFDN	7310.3	-0.48	0.00187032
ENSG00000154188	ANGPT1	210.4	-0.77	0.00114663
ENSG00000091879	ANGPT2	71.1	-2.01	1.40404e-09
ENSG00000196914	ARHGEF12	10899.4	-0.26	0.129278
ENSG00000136002	ARHGEF4	82.9	-0.3	0.286577
ENSG00000241685	ARPC1A	1015.9	-0.24	0.134565
ENSG00000130429	ARPC1B	52.9	-0.65	0.0243796
ENSG00000111229	ARPC3	1775.8	-0.21	0.151351
ENSG00000241553	ARPC4	1331.2	-0.34	0.0293937
ENSG00000162704	ARPC5	2756.9	-0.75	6.16852e-06
ENSG00000100739	BDKRB1	1.6	-0.18	0.408282
ENSG00000168398	BDKRB2	18.2	-0.73	0.0399445
ENSG00000023445	BIRC3	36.8	-0.66	0.0572319
ENSG00000157764	BRAF	1324.6	-0.23	0.114016
ENSG00000174808	BTC	15.2	-0.74	0.0371049
ENSG00000182533	CAV3	136.6	-1.39	1.99746e-06
ENSG00000170458	CD14	31.1	-0.35	0.322381
ENSG00000070831	CDC42	10400.8	-0.33	0.0160377
ENSG00000172757	CFL1	17228.2	-0.41	0.00335916
ENSG00000165410	CFL2	11772	-0.4	0.00287136
ENSG00000168539	CHRM1	2.2	-0.42	0.0979425
ENSG00000108821	COL1A1	38339.7	-0.39	0.24081
ENSG00000164692	COL1A2	27963	-0.45	0.180538
ENSG00000168542	COL3A1	51916.9	-1.2	0.000630164
ENSG00000187498	COL4A1	31798.9	-0.31	0.185687
ENSG00000134871	COL4A2	49070.7	-0.28	0.138827
ENSG00000197565	COL4A6	2316.6	-0.71	2.84264e-05
ENSG00000130635	COL5A1	9223.4	-0.94	0.000863251
ENSG00000204262	COL5A2	6587.7	-0.49	0.0454915
ENSG00000080573	COL5A3	545.7	-0.81	0.0153087
ENSG00000142156	COL6A1	6800.5	-0.4	0.0926085
ENSG00000142173	COL6A2	4443.1	-0.8	0.0246546
ENSG00000163359	COL6A3	4815.3	-1.12	0.00149297
ENSG00000206384	COL6A6	160.7	-3.46	1.95009e-35
ENSG00000167193	CRK	2707.6	-0.4	0.0178053
ENSG00000168036	CTNNB1	16792.5	-0.47	0.00176663
ENSG00000085733	CTTN	3081.1	-0.39	0.00705242
ENSG00000055163	CYFIP2	4956.6	-0.71	0.000644258
ENSG00000147202	DIAPH2	444.6	-0.46	0.0324801
ENSG00000139734	DIAPH3	376.4	-1.02	1.52605e-06
ENSG00000150760	DOCK1	1384.7	-0.71	0.000139704
ENSG00000184349	EFNA5	1092.8	-0.84	2.47803e-07
ENSG00000146648	EGFR	263.2	-0.48	0.104577
ENSG00000055332	EIF2AK2	1373	-0.45	0.025502
ENSG00000154380	ENAH	11623	-0.86	1.40622e-05
ENSG00000151491	EPS8	818.6	-0.99	3.32926e-09
ENSG00000065361	ERBB3	1618.8	-0.38	0.0660201
ENSG00000124882	EREG	367.3	-1.78	5.88786e-13
ENSG00000092820	EZR	20929.4	-0.23	0.0979507
ENSG00000181104	F2R	736.3	-0.7	0.0145688
ENSG00000102302	FGD1	907.4	-0.34	0.027437
ENSG00000114279	FGF12	6280.8	-0.99	2.45842e-05
ENSG00000102466	FGF14	36	-1.43	4.52344e-05
ENSG00000196468	FGF16	4.9	-0.41	0.182505
ENSG00000156427	FGF18	2590.5	-0.85	1.12053e-07
ENSG00000138685	FGF2	460.8	-1.42	1.52417e-09
ENSG00000118972	FGF23	6.3	-0.49	0.120729
ENSG00000138675	FGF5	1912.3	-1.66	1.91088e-09
ENSG00000077782	FGFR1	5160.2	-0.75	8.27356e-07
ENSG00000196924	FLNA	14926.5	-0.86	7.27328e-05
ENSG00000136068	FLNB	5770.7	-1.18	6.62746e-11
ENSG00000102755	FLT1	655.7	-0.66	0.0190939
ENSG00000037280	FLT4	29.7	-1.22	0.000587627
ENSG00000170345	FOS	1518.6	-0.47	0.152056
ENSG00000166225	FRS2	1408	-0.34	0.0162873
ENSG00000010810	FYN	1799.5	-0.82	2.84704e-06
ENSG00000109458	GAB1	6830.5	-0.31	0.0514998
ENSG00000120063	GNA13	2164.8	-0.56	0.000232726
ENSG00000172380	GNG12	3776.8	-0.36	0.0673654
ENSG00000082701	GSK3B	3943.7	-0.56	8.89772e-05
ENSG00000113070	HBEGF	1980.6	-1.81	2.39881e-11
ENSG00000019991	HGF	153.3	-1.88	2.62155e-09
ENSG00000017427	IGF1	47.9	-1.74	3.2618e-08
ENSG00000167244	IGF2	27422.3	-1.7	5.17872e-16
ENSG00000027644	INSRR	17.4	-1.01	0.0045256
ENSG00000140575	IQGAP1	1698.4	-0.35	0.185051
ENSG00000145703	IQGAP2	73.3	-0.94	0.0019986
ENSG00000213949	ITGA1	1889	-0.36	0.220113
ENSG00000143127	ITGA10	108.3	-1.08	0.0003945
ENSG00000164171	ITGA2	215.6	-0.37	0.261883
ENSG00000135424	ITGA7	9663.4	-0.27	0.0682292
ENSG00000077943	ITGA8	321.2	-2.42	2.01024e-13
ENSG00000150093	ITGB1	28959.2	-0.26	0.0837894
ENSG00000259207	ITGB3	1119.1	-0.77	0.00206609
ENSG00000150995	ITPR1	557.7	-0.66	0.0102025
ENSG00000123104	ITPR2	410.7	-0.94	0.000242523
ENSG00000096968	JAK2	6156.7	-2.23	1.80177e-16
ENSG00000177606	JUN	11114.4	-1.81	2.29849e-13
ENSG00000130522	JUND	7665.5	-0.56	0.00891117
ENSG00000128052	KDR	578.2	-1.29	2.0296e-06
ENSG00000157404	KIT	87.3	-0.6	0.0735529
ENSG00000049130	KITLG	1247.8	-1.61	6.44166e-12
ENSG00000133703	KRAS	1396.2	-0.23	0.141369
ENSG00000112769	LAMA4	3996.9	-0.55	0.000711496
ENSG00000091136	LAMB1	8821	-1.24	5.72139e-14
ENSG00000050555	LAMC3	75.1	-0.74	0.0371639
ENSG00000065559	MAP2K4	2476.5	-0.31	0.0407011
ENSG00000104814	MAP4K1	9.8	-0.57	0.105157
ENSG00000100030	MAPK1	7006	-0.24	0.101239
ENSG00000107643	MAPK8	1448.1	-0.44	0.00153425
ENSG00000158186	MRAS	5272.7	-0.61	0.0010306
ENSG00000147065	MSN	5818.2	-0.32	0.139224
ENSG00000100345	MYH9	18010.1	-0.37	0.117524
ENSG00000101608	MYL12A	9746	-0.97	7.09663e-10
ENSG00000118680	MYL12B	5521.6	-0.53	0.000704394
ENSG00000111245	MYL2	156774	-1.12	1.88929e-09
ENSG00000106631	MYL7	99282.9	-0.61	0.00139179
ENSG00000101335	MYL9	60036.9	-0.89	1.18953e-11
ENSG00000065534	MYLK	669.9	-1.64	1.65511e-10
ENSG00000101306	MYLK2	6.1	-0.51	0.135273
ENSG00000141052	MYOCD	10504.1	-0.43	0.0118501
ENSG00000064300	NGFR	162.4	-0.95	0.00392585
ENSG00000213281	NRAS	2209.2	-0.46	0.0104324
ENSG00000185737	NRG3	37.4	-0.81	0.0166141
ENSG00000225950	NTF4	56.2	-0.73	0.0148018
ENSG00000198400	NTRK1	12.3	-0.94	0.00805217
ENSG00000148053	NTRK2	194.4	-1.59	3.12701e-10
ENSG00000197702	PARVA	4156.7	-0.36	0.0772117
ENSG00000100311	PDGFB	387.2	-0.97	0.00618184
ENSG00000145431	PDGFC	1180.8	-1.04	2.71847e-09
ENSG00000170962	PDGFD	5281.1	-0.23	0.226004
ENSG00000134853	PDGFRA	401.5	-1.37	7.40309e-07
ENSG00000113721	PDGFRB	905.2	-0.65	0.0642043
ENSG00000070087	PFN2	5199.8	-0.29	0.151851
ENSG00000105851	PIK3CG	8	-1.07	0.00171466
ENSG00000145675	PIK3R1	5682.6	-0.52	0.000757291
ENSG00000117461	PIK3R3	2787.9	-0.42	0.0912323
ENSG00000115020	PIKFYVE	1647.6	-0.35	0.0238496
ENSG00000143398	PIP5K1A	2579.5	-0.62	1.84692e-05
ENSG00000116711	PLA2G4A	19.6	-0.72	0.0373707
ENSG00000197943	PLCG2	266.1	-0.74	0.0184688
ENSG00000186298	PPP1CC	5795.1	-0.19	0.264777
ENSG00000058272	PPP1R12A	5873.4	-0.26	0.0444864
ENSG00000113575	PPP2CA	7233.8	-0.32	0.021073
ENSG00000154229	PRKCA	1563	-0.3	0.0767958
ENSG00000166501	PRKCB	90	-1.29	5.1533e-05
ENSG00000171132	PRKCE	649.5	-0.65	4.65659e-05
ENSG00000171862	PTEN	3161.4	-0.19	0.206131
ENSG00000179295	PTPN11	7460.3	-0.54	0.000221202
ENSG00000175354	PTPN2	764.4	-0.31	0.0666586
ENSG00000168118	RAB4A	1899.7	-0.58	0.000613361
ENSG00000136238	RAC1	7361.3	-0.35	0.0243257
ENSG00000127314	RAP1B	1381.7	-0.56	0.00810465
ENSG00000145715	RASA1	1280	-0.46	0.00590138
ENSG00000165731	RET	158.7	-1.57	2.75894e-10
ENSG00000067560	RHOA	9010.3	-0.24	0.0913507
ENSG00000134318	ROCK2	3252.3	-0.18	0.393979
ENSG00000177189	RPS6KA3	6558.3	-0.44	0.00636683
ENSG00000126458	RRAS	1220.8	-0.49	0.0173123
ENSG00000133818	RRAS2	1482.8	-1.27	1.05368e-14
ENSG00000170989	S1PR1	4301.2	-0.52	0.0323972
ENSG00000006747	SCIN	2.7	-0.28	0.297335
ENSG00000155926	SLA	5.5	-0.88	0.00658701
ENSG00000100485	SOS2	2570.2	-0.67	5.07415e-05
ENSG00000118785	SPP1	69.5	-0.5	0.157828
ENSG00000112658	SRF	8110.2	-0.87	4.92255e-07
ENSG00000084112	SSH1	3398.4	-0.52	0.000991595
ENSG00000141298	SSH2	5289.4	-0.51	0.000606481
ENSG00000115415	STAT1	4541.5	-0.28	0.14513
ENSG00000126561	STAT5A	120.7	-0.61	0.0577403
ENSG00000149591	TAGLN	7207.9	-1.39	7.84183e-07
ENSG00000120156	TEK	94.6	-0.85	0.0157877
ENSG00000186340	THBS2	348.4	-0.74	0.0335339
ENSG00000156299	TIAM1	264.4	-0.51	0.0417314
ENSG00000146426	TIAM2	2536.9	-1.18	3.58147e-12
ENSG00000171914	TLN2	4491.5	-0.39	0.0445308
ENSG00000205542	TMSB4X	9859.5	-0.92	2.64629e-05
ENSG00000187653	TMSB4XP8	45.8	-0.73	0.0209461
ENSG00000041982	TNC	1307.1	-2.32	9.22146e-19
ENSG00000120332	TNN	7.6	-0.94	0.00536607
ENSG00000168477	TNXB	162.5	-0.71	0.0438434
ENSG00000148429	USP6NL	1260.8	-0.48	0.00222045
ENSG00000125753	VASP	2699.5	-0.48	0.00682131
ENSG00000134215	VAV3	18.1	-0.65	0.0644716
ENSG00000035403	VCL	24059.6	-0.51	0.00205472
ENSG00000110799	VWF	48.1	-0.88	0.0121568
ENSG00000015285	WAS	9.7	-0.19	0.58419
ENSG00000176105	YES1	1509.7	-0.21	0.262492
ENSG00000166913	YWHAB	7627.5	-0.45	0.00397666
ENSG00000128245	YWHAH	4674.4	-0.33	0.0379813
ENSG00000159840	ZYX	11510.7	-0.91	5.02383e-06

## Sheet: GPCR signaling
Ensembl_ID	Gene_Symbol	baseMean	log2FoldChange	pvalue
ENSG00000144476	ACKR3	401.6	-1.36	2.52955e-07
ENSG00000129048	ACKR4	10.6	-0.68	0.0558259
ENSG00000143632	ACTA1	79519.5	-1.72	2.91076e-08
ENSG00000107796	ACTA2	8907.2	-1.48	6.1318e-10
ENSG00000075624	ACTB	18678.1	-1.16	3.09093e-06
ENSG00000184009	ACTG1	16736.7	-0.84	0.000925688
ENSG00000138031	ADCY3	86.6	-1	7.266e-05
ENSG00000173175	ADCY5	6258.7	-0.66	0.000568617
ENSG00000078549	ADCYAP1R1	5.5	-0.65	0.0379704
ENSG00000127507	ADGRE2	1.2	-0.11	0.494277
ENSG00000128271	ADORA2A	14.2	-0.29	0.419262
ENSG00000150594	ADRA2A	6.7	-0.59	0.0701073
ENSG00000274286	ADRA2B	61.5	-1.06	0.00061621
ENSG00000184160	ADRA2C	15.7	-0.6	0.0872109
ENSG00000043591	ADRB1	480.6	-1.24	1.91904e-06
ENSG00000188778	ADRB3	69.3	-1.55	3.72976e-06
ENSG00000135744	AGT	1798.7	-0.7	0.00622061
ENSG00000144891	AGTR1	3	-0.26	0.354516
ENSG00000135046	ANXA1	764.7	-0.58	0.0482076
ENSG00000171388	APLN	626.3	-0.88	0.00174927
ENSG00000134817	APLNR	79	-1.43	5.59942e-05
ENSG00000115966	ATF2	1682.2	-0.58	0.000354491
ENSG00000162772	ATF3	2141.5	-0.58	0.100051
ENSG00000166148	AVPR1A	4	-0.59	0.0436511
ENSG00000100739	BDKRB1	1.6	-0.18	0.408282
ENSG00000168398	BDKRB2	18.2	-0.73	0.0399445
ENSG00000125730	C3	262.2	-1.25	7.24083e-05
ENSG00000197405	C5AR1	94.2	-0.58	0.0537202
ENSG00000064989	CALCRL	146.3	-1.54	2.58791e-06
ENSG00000122786	CALD1	9965.4	-0.72	0.00228907
ENSG00000058404	CAMK2B	2911.5	-0.59	4.48083e-05
ENSG00000110148	CCKBR	14.1	-0.28	0.427822
ENSG00000108691	CCL2	569.8	-0.48	0.146299
ENSG00000277632	CCL3	2.3	-0.22	0.405353
ENSG00000271503	CCL5	1.9	-0.39	0.103706
ENSG00000108688	CCL7	1.7	-0.07	0.702152
ENSG00000135346	CGA	6.4	-0.29	0.375989
ENSG00000168539	CHRM1	2.2	-0.42	0.0979425
ENSG00000174600	CMKLR1	75	-0.84	0.0138142
ENSG00000130176	CNN1	14506.7	-0.82	0.000522528
ENSG00000064666	CNN2	1703.6	-0.87	6.88941e-08
ENSG00000145244	CORIN	10675.4	-0.45	0.0374803
ENSG00000163739	CXCL1	14.5	-0.56	0.0987353
ENSG00000169245	CXCL10	1	-0.16	0.281394
ENSG00000169248	CXCL11	1.6	-0.23	0.292293
ENSG00000107562	CXCL12	6714.9	-1.14	7.32445e-07
ENSG00000081041	CXCL2	9.3	-0.52	0.142682
ENSG00000124875	CXCL6	40.5	-1.32	0.000134191
ENSG00000169429	CXCL8	191.4	-0.81	0.0180356
ENSG00000180871	CXCR2	14.2	-1.79	4.34141e-07
ENSG00000121966	CXCR4	121.7	-1.81	2.01606e-08
ENSG00000173198	CYSLTR1	19.4	-1.01	0.00394574
ENSG00000184845	DRD1	190.5	-0.98	0.00386103
ENSG00000149295	DRD2	31.7	-1.47	3.59371e-05
ENSG00000124205	EDN3	6.8	-0.49	0.138702
ENSG00000151617	EDNRA	4818.7	-0.52	0.00215323
ENSG00000136160	EDNRB	124.1	-1.38	3.34045e-09
ENSG00000181104	F2R	736.3	-0.7	0.0145688
ENSG00000185897	FFAR3	12.4	-0.69	0.0499224
ENSG00000170345	FOS	1518.6	-0.47	0.152056
ENSG00000157240	FZD1	9631.6	-0.86	0.000380226
ENSG00000164930	FZD6	1387	-0.72	0.000143224
ENSG00000177283	FZD8	3629.1	-0.46	0.00923302
ENSG00000112164	GLP1R	211.8	-2	2.3611e-10
ENSG00000120063	GNA13	2164.8	-0.56	0.000232726
ENSG00000156049	GNA14	35.4	-0.7	0.0394716
ENSG00000127955	GNAI1	855.6	-0.45	0.0174323
ENSG00000114353	GNAI2	5343.1	-0.38	0.00546896
ENSG00000156052	GNAQ	1814.3	-1	1.3108e-07
ENSG00000111664	GNB3	58.7	-0.84	0.00227433
ENSG00000114450	GNB4	1123.2	-1.02	1.94449e-07
ENSG00000172380	GNG12	3776.8	-0.36	0.0673654
ENSG00000186469	GNG2	246.4	-2.32	7.03571e-13
ENSG00000168243	GNG4	6.7	-0.29	0.381352
ENSG00000179921	GPBAR1	44.7	-0.39	0.215783
ENSG00000164850	GPER1	80.2	-0.44	0.146906
ENSG00000183484	GPR132	5	-0.3	0.312394
ENSG00000144230	GPR17	2	-0.18	0.438346
ENSG00000169508	GPR183	170	-1.16	0.000159858
ENSG00000183840	GPR39	271.1	-0.54	0.0259436
ENSG00000177464	GPR4	14.1	-0.71	0.0321734
ENSG00000140030	GPR65	1.1	-0.19	0.210987
ENSG00000152822	GRM1	52.1	-1.29	0.000246706
ENSG00000168959	GRM5	5.4	-0.43	0.137816
ENSG00000164116	GUCY1A1	10390.5	-0.35	0.0589303
ENSG00000196917	HCAR1	1.7	-0.16	0.465558
ENSG00000102468	HTR2A	7.6	-0.83	0.0156981
ENSG00000147246	HTR2C	5.9	-0.4	0.20138
ENSG00000148680	HTR7	12.5	-0.59	0.0948838
ENSG00000146674	IGFBP3	6605.5	-0.61	0.0865804
ENSG00000115461	IGFBP5	19430.7	-1.22	5.75059e-08
ENSG00000167779	IGFBP6	621	-0.87	0.000778039
ENSG00000136244	IL6	20.4	-0.49	0.162922
ENSG00000150995	ITPR1	557.7	-0.66	0.0102025
ENSG00000123104	ITPR2	410.7	-0.94	0.000242523
ENSG00000177606	JUN	11114.4	-1.81	2.29849e-13
ENSG00000197993	KEL	646.2	-2.03	8.52707e-23
ENSG00000147145	LPAR4	7.9	-0.52	0.113509
ENSG00000139679	LPAR6	25.4	-1.03	0.00353131
ENSG00000112062	MAPK14	3223.9	-0.26	0.114172
ENSG00000107643	MAPK8	1448.1	-0.44	0.00153425
ENSG00000128285	MCHR1	14.8	-0.67	0.0600434
ENSG00000102539	MLNR	1.4	-0.12	0.626178
ENSG00000111245	MYL2	156774	-1.12	1.88929e-09
ENSG00000198336	MYL4	89115.4	-1.34	1.54718e-09
ENSG00000101306	MYLK2	6.1	-0.51	0.135273
ENSG00000109320	NFKB1	1176.2	-0.46	0.00368533
ENSG00000109255	NMU	6	-0.35	0.293001
ENSG00000164867	NOS3	154.7	-0.72	0.00216338
ENSG00000122585	NPY	20.5	-0.9	0.0114082
ENSG00000185149	NPY2R	2.6	-0.27	0.271051
ENSG00000133636	NTS	13.3	-0.81	0.0177278
ENSG00000122375	OPN4	6.9	-0.38	0.254353
ENSG00000082556	OPRK1	32.4	-0.96	0.00719751
ENSG00000162881	OXER1	2.9	-0.16	0.574259
ENSG00000180914	OXTR	67.7	-0.74	0.0248719
ENSG00000174944	P2RY14	48.6	-0.36	0.288216
ENSG00000171631	P2RY6	270.4	-2.26	6.47144e-15
ENSG00000113448	PDE4D	1690.2	-1.28	9.43565e-11
ENSG00000101327	PDYN	25.1	-1.68	2.2333e-06
ENSG00000181195	PENK	90.3	-0.51	0.12016
ENSG00000105851	PIK3CG	8	-1.07	0.00171466
ENSG00000168734	PKIG	6016.3	-0.67	0.00109253
ENSG00000116711	PLA2G4A	19.6	-0.72	0.0373707
ENSG00000137841	PLCB2	794.4	-0.94	0.000754965
ENSG00000197943	PLCG2	266.1	-0.74	0.0184688
ENSG00000148123	PLPPR1	11.3	-1	0.00364991
ENSG00000124126	PREX1	594.1	-0.22	0.243417
ENSG00000108946	PRKAR1A	24184.5	-0.51	0.00107732
ENSG00000005249	PRKAR2B	2491.7	-0.91	0.00100775
ENSG00000166501	PRKCB	90	-1.29	5.1533e-05
ENSG00000171132	PRKCE	649.5	-0.65	4.65659e-05
ENSG00000184304	PRKD1	317.2	-0.96	1.23584e-06
ENSG00000169618	PROKR1	1.1	-0.08	0.587557
ENSG00000171522	PTGER4	25.6	-0.52	0.14637
ENSG00000122420	PTGFR	4.2	-0.21	0.488194
ENSG00000160013	PTGIR	26.4	-1.33	0.000175147
ENSG00000144407	PTH2R	2.2	-0.41	0.112131
ENSG00000087494	PTHLH	13.8	-0.65	0.0693624
ENSG00000136238	RAC1	7361.3	-0.35	0.0243257
ENSG00000132329	RAMP1	1623.1	-0.68	0.000319045
ENSG00000131477	RAMP2	40.3	-0.87	0.0123513
ENSG00000090104	RGS1	2.5	-0.24	0.352635
ENSG00000148908	RGS10	44.3	-0.57	0.0567488
ENSG00000091844	RGS17	60.7	-0.56	0.0855534
ENSG00000182732	RGS6	298.9	-1.07	0.00255372
ENSG00000180245	RRH	3.7	-0.11	0.725669
ENSG00000171509	RXFP1	10	-0.85	0.013419
ENSG00000170989	S1PR1	4301.2	-0.52	0.0323972
ENSG00000180739	S1PR5	35	-0.73	0.0371837
ENSG00000080293	SCTR	4.4	-0.44	0.177084
ENSG00000128602	SMO	911.1	-0.34	0.046855
ENSG00000180616	SSTR2	2.7	-0.22	0.453456
ENSG00000006128	TAC1	7.4	-0.98	0.00475202
ENSG00000075073	TACR2	3.9	-0.39	0.201434
ENSG00000170893	TRH	810.8	-1.86	1.19827e-09
ENSG00000145040	UCN2	4.1	-0.33	0.300359
ENSG00000188958	UTS2B	8.4	-0.45	0.20362
ENSG00000146469	VIP	28.7	-1.7	1.82251e-06
ENSG00000114812	VIPR1	121.1	-1.59	4.12371e-07
ENSG00000143184	XCL1	4.5	-0.24	0.447398
ENSG00000166913	YWHAB	7627.5	-0.45	0.00397666

## Sheet: Interferon signaling
Ensembl_ID	Gene_Symbol	baseMean	log2FoldChange	pvalue
ENSG00000130234	ACE2	117.5	-0.91	0.000581124
ENSG00000130303	BST2	153.6	-1.34	1.1832e-05
ENSG00000055332	EIF2AK2	1373	-0.45	0.025502
ENSG00000170345	FOS	1518.6	-0.47	0.152056
ENSG00000162645	GBP2	153.3	-0.52	0.103673
ENSG00000234745	HLA-B	2717.1	-0.48	0.0478396
ENSG00000204525	HLA-C	3899.5	-0.33	0.108599
ENSG00000165949	IFI27	26.7	-1.17	0.00080246
ENSG00000068079	IFI35	235.7	-1.17	1.39801e-05
ENSG00000126709	IFI6	502.1	-1.3	1.00108e-05
ENSG00000115267	IFIH1	139.2	-0.85	0.00325724
ENSG00000185745	IFIT1	1349.6	-0.41	0.24816
ENSG00000119917	IFIT3	144.4	-0.73	0.0162258
ENSG00000185885	IFITM1	189.3	-2.32	6.35598e-13
ENSG00000142089	IFITM3	4048.2	-0.72	0.0116191
ENSG00000159128	IFNGR2	893.4	-0.29	0.135566
ENSG00000263528	IKBKE	151.8	-0.37	0.154075
ENSG00000068745	IP6K2	1343.1	-0.35	0.0225907
ENSG00000185507	IRF7	126.6	-0.69	0.0029754
ENSG00000140968	IRF8	14.2	-0.57	0.103482
ENSG00000213928	IRF9	118.2	-0.42	0.107366
ENSG00000187608	ISG15	389.4	-0.58	0.0335504
ENSG00000096968	JAK2	6156.7	-2.23	1.80177e-16
ENSG00000177606	JUN	11114.4	-1.81	2.29849e-13
ENSG00000114030	KPNA1	3351.3	-0.27	0.036742
ENSG00000135341	MAP3K7	2692.4	-0.43	0.00367187
ENSG00000112062	MAPK14	3223.9	-0.26	0.114172
ENSG00000107643	MAPK8	1448.1	-0.44	0.00153425
ENSG00000157601	MX1	231.6	-2.25	2.45147e-11
ENSG00000183486	MX2	19.9	-0.77	0.0300174
ENSG00000109320	NFKB1	1176.2	-0.46	0.00368533
ENSG00000089127	OAS1	28.8	-1.55	1.12825e-05
ENSG00000111335	OAS2	21.8	-1.46	2.22441e-05
ENSG00000111331	OAS3	64.7	-1.96	1.55362e-08
ENSG00000033800	PIAS1	2847.4	-0.27	0.0452158
ENSG00000204264	PSMB8	185.9	-1.08	4.01559e-07
ENSG00000179295	PTPN11	7460.3	-0.54	0.000221202
ENSG00000175354	PTPN2	764.4	-0.31	0.0666586
ENSG00000111679	PTPN6	81.2	-0.29	0.277956
ENSG00000135828	RNASEL	43.1	-0.6	0.0497173
ENSG00000134321	RSAD2	23.4	-0.53	0.130759
ENSG00000185338	SOCS1	27.6	-0.48	0.156857
ENSG00000115415	STAT1	4541.5	-0.28	0.14513
ENSG00000168394	TAP1	705.1	-0.45	0.025748
ENSG00000164342	TLR3	85.6	-0.64	0.0242072
ENSG00000196664	TLR7	4	-0.44	0.129738
ENSG00000131323	TRAF3	455.9	-0.39	0.0404467
ENSG00000175104	TRAF6	1419.5	-0.85	2.19578e-07
ENSG00000170315	UBB	14841.4	-0.43	0.0360021
ENSG00000132530	XAF1	3	-0.42	0.105639

## Sheet: Cytokine signaling
Ensembl_ID	Gene_Symbol	baseMean	log2FoldChange	pvalue
ENSG00000139567	ACVRL1	36.7	-0.97	0.00656116
ENSG00000104899	AMH	64.6	-0.7	0.011585
ENSG00000125845	BMP2	365.4	-0.77	2.36218e-05
ENSG00000101144	BMP7	6224.4	-0.59	0.00150305
ENSG00000107779	BMPR1A	5636.1	-0.86	2.00448e-06
ENSG00000138696	BMPR1B	55.6	-1.21	0.000207692
ENSG00000204217	BMPR2	7736.7	-0.4	0.00732277
ENSG00000137752	CASP1	4.2	-0.65	0.034264
ENSG00000108691	CCL2	569.8	-0.48	0.146299
ENSG00000277632	CCL3	2.3	-0.22	0.405353
ENSG00000276085	CCL3L1	6.1	-0.29	0.375645
ENSG00000276070	CCL4L2	8.1	-0.66	0.0449753
ENSG00000271503	CCL5	1.9	-0.39	0.103706
ENSG00000108688	CCL7	1.7	-0.07	0.702152
ENSG00000101017	CD40	25.5	-0.92	0.00975542
ENSG00000100368	CSF2RB	4.1	-0.31	0.241437
ENSG00000119535	CSF3R	8.9	-0.39	0.274633
ENSG00000163739	CXCL1	14.5	-0.56	0.0987353
ENSG00000169245	CXCL10	1	-0.16	0.281394
ENSG00000169248	CXCL11	1.6	-0.23	0.292293
ENSG00000107562	CXCL12	6714.9	-1.14	7.32445e-07
ENSG00000081041	CXCL2	9.3	-0.52	0.142682
ENSG00000124875	CXCL6	40.5	-1.32	0.000134191
ENSG00000169429	CXCL8	191.4	-0.81	0.0180356
ENSG00000180871	CXCR2	14.2	-1.79	4.34141e-07
ENSG00000121966	CXCR4	121.7	-1.81	2.01606e-08
ENSG00000158813	EDA	1691.5	-0.7	0.00126536
ENSG00000146648	EGFR	263.2	-0.48	0.104577
ENSG00000037280	FLT4	29.7	-1.22	0.000587627
ENSG00000112964	GHR	2182.8	-0.85	3.73403e-05
ENSG00000019991	HGF	153.3	-1.88	2.62155e-09
ENSG00000159128	IFNGR2	893.4	-0.29	0.135566
ENSG00000185436	IFNLR1	150.9	-0.51	0.0227402
ENSG00000095752	IL11	30.5	-0.44	0.207518
ENSG00000168811	IL12A	4.3	-0.15	0.626791
ENSG00000164136	IL15	48.5	-0.91	0.00239507
ENSG00000172458	IL17D	54.2	-0.32	0.327338
ENSG00000115604	IL18R1	23.9	-0.54	0.107352
ENSG00000115008	IL1A	12.6	-0.95	0.00740746
ENSG00000125538	IL1B	99.2	-1.69	1.75735e-06
ENSG00000115594	IL1R1	1015.7	-1.16	5.42841e-05
ENSG00000196083	IL1RAP	3007.6	-0.92	2.6721e-09
ENSG00000162892	IL24	9.8	-0.71	0.0244304
ENSG00000137033	IL33	329.9	-2.19	3.21154e-11
ENSG00000185291	IL3RA	19.3	-1.16	0.000774044
ENSG00000136244	IL6	20.4	-0.49	0.162922
ENSG00000168685	IL7R	17.6	-0.39	0.236685
ENSG00000122641	INHBA	1707.1	-0.69	0.0533186
ENSG00000163083	INHBB	8.1	-0.66	0.0486377
ENSG00000185507	IRF7	126.6	-0.69	0.0029754
ENSG00000128052	KDR	578.2	-1.29	2.0296e-06
ENSG00000157404	KIT	87.3	-0.6	0.0735529
ENSG00000049130	KITLG	1247.8	-1.61	6.44166e-12
ENSG00000116678	LEPR	199.6	-1.1	0.000126281
ENSG00000131981	LGALS3	1887.1	-1.19	1.26952e-06
ENSG00000168961	LGALS9	14.3	-0.42	0.231839
ENSG00000128342	LIF	94.2	-0.65	0.05512
ENSG00000111321	LTBR	342.7	-0.55	0.0373755
ENSG00000196611	MMP1	488.7	-1.02	0.000679553
ENSG00000100985	MMP9	205	-1.4	5.04805e-05
ENSG00000109320	NFKB1	1176.2	-0.46	0.00368533
ENSG00000064300	NGFR	162.4	-0.95	0.00392585
ENSG00000145623	OSMR	307.6	-0.46	0.185069
ENSG00000100311	PDGFB	387.2	-0.97	0.00618184
ENSG00000145431	PDGFC	1180.8	-1.04	2.71847e-09
ENSG00000134853	PDGFRA	401.5	-1.37	7.40309e-07
ENSG00000113721	PDGFRB	905.2	-0.65	0.0642043
ENSG00000105851	PIK3CG	8	-1.07	0.00171466
ENSG00000171522	PTGER4	25.6	-0.52	0.14637
ENSG00000148344	PTGES	37.6	-1.25	0.00036417
ENSG00000103490	PYCARD	7.5	-0.39	0.212688
ENSG00000119699	TGFB3	324.8	-1.31	8.19678e-13
ENSG00000106799	TGFBR1	1508.1	-0.7	5.51874e-05
ENSG00000141655	TNFRSF11A	30.8	-0.63	0.0678668
ENSG00000164761	TNFRSF11B	1010.7	-1.22	0.00060093
ENSG00000006327	TNFRSF12A	10376.6	-0.91	2.19284e-07
ENSG00000157873	TNFRSF14	5.7	-0.32	0.329647
ENSG00000186891	TNFRSF18	2.8	-0.12	0.691145
ENSG00000127863	TNFRSF19	4439	-0.72	8.34606e-05
ENSG00000028137	TNFRSF1B	39.1	-0.59	0.0811386
ENSG00000186827	TNFRSF4	5.5	-0.68	0.01814
ENSG00000120949	TNFRSF8	3.4	-0.54	0.0670452
ENSG00000049249	TNFRSF9	32.7	-0.78	0.0212039
ENSG00000121858	TNFSF10	9.8	-0.87	0.00802096
ENSG00000161955	TNFSF13	28.7	-0.98	0.00272588
ENSG00000102524	TNFSF13B	14.1	-0.2	0.577935
ENSG00000117586	TNFSF4	51.5	-0.89	0.00503549
ENSG00000145777	TSLP	64.8	-0.21	0.47456
ENSG00000143184	XCL1	4.5	-0.24	0.447398

## Sheet: TNFR2- NFkB
Ensembl_ID	Gene_Symbol	baseMean	log2FoldChange	pvalue
ENSG00000129474	AJUBA	3544.2	-0.51	0.00207543
ENSG00000168646	AXIN2	252.3	-0.4	0.0883497
ENSG00000023445	BIRC3	36.8	-0.66	0.0572319
ENSG00000166167	BTRC	2573	-0.25	0.151759
ENSG00000101017	CD40	25.5	-0.92	0.00975542
ENSG00000164442	CITED2	6434.9	-0.9	7.95543e-05
ENSG00000005339	CREBBP	3610.1	-0.12	0.379773
ENSG00000108094	CUL2	2208.8	-0.19	0.168501
ENSG00000158813	EDA	1691.5	-0.7	0.00126536
ENSG00000135960	EDAR	45.7	-0.7	0.0332323
ENSG00000186197	EDARADD	19.4	-1.39	7.78808e-05
ENSG00000269858	EGLN2	210.9	-0.44	0.0852066
ENSG00000129521	EGLN3	11798.2	-0.57	0.00800746
ENSG00000103363	ELOB	1996.9	-0.18	0.351747
ENSG00000154582	ELOC	1730.5	-0.12	0.467588
ENSG00000100393	EP300	4810	-0.14	0.286725
ENSG00000116016	EPAS1	977.8	-0.34	0.203545
ENSG00000072803	FBXW11	4831.3	-0.22	0.197814
ENSG00000100644	HIF1A	11265	-0.18	0.227966
ENSG00000181061	HIGD1A	5050.2	-0.31	0.0815227
ENSG00000111321	LTBR	342.7	-0.55	0.0373755
ENSG00000129084	PSMA1	731.5	-0.3	0.119775
ENSG00000100567	PSMA3	1908.6	-0.28	0.142591
ENSG00000041357	PSMA4	2366	-0.25	0.0919922
ENSG00000143106	PSMA5	1703	-0.18	0.312273
ENSG00000008018	PSMB1	2343.7	-0.41	0.0116115
ENSG00000205220	PSMB10	204.6	-0.51	0.0345469
ENSG00000126067	PSMB2	2825.8	-0.35	0.0278601
ENSG00000277791	PSMB3	2223	-0.24	0.152707
ENSG00000159377	PSMB4	3839.5	-0.15	0.398908
ENSG00000136930	PSMB7	2515.9	-0.23	0.139419
ENSG00000204264	PSMB8	185.9	-1.08	4.01559e-07
ENSG00000240065	PSMB9	44.3	-0.58	0.0718202
ENSG00000100764	PSMC1	3085.3	-0.15	0.24387
ENSG00000161057	PSMC2	2742.3	-0.32	0.0437412
ENSG00000165916	PSMC3	3511.8	-0.21	0.166653
ENSG00000087191	PSMC5	2913.5	-0.11	0.455168
ENSG00000100519	PSMC6	2593.9	-0.27	0.0879882
ENSG00000173692	PSMD1	5361.3	-0.14	0.368636
ENSG00000108671	PSMD11	2907.2	-0.11	0.398198
ENSG00000115233	PSMD14	1848.3	-0.22	0.150767
ENSG00000163636	PSMD6	2759.8	-0.22	0.105354
ENSG00000092010	PSME1	2930.6	-0.34	0.0741311
ENSG00000100911	PSME2	1312.1	-0.41	0.0274446
ENSG00000131467	PSME3	2859.3	-0.13	0.321077
ENSG00000100387	RBX1	2343.3	-0.14	0.437194
ENSG00000104856	RELB	373.6	-0.58	0.041433
ENSG00000118518	RNF146	1702.8	-0.58	0.00134841
ENSG00000127922	SEM1	1157.1	-0.22	0.240114
ENSG00000113558	SKP1	7460.6	-0.42	0.0164703
ENSG00000108854	SMURF2	1728	-0.28	0.0681483
ENSG00000141655	TNFRSF11A	30.8	-0.63	0.0678668
ENSG00000164761	TNFRSF11B	1010.7	-1.22	0.00060093
ENSG00000006327	TNFRSF12A	10376.6	-0.91	2.19284e-07
ENSG00000157873	TNFRSF14	5.7	-0.32	0.329647
ENSG00000186891	TNFRSF18	2.8	-0.12	0.691145
ENSG00000028137	TNFRSF1B	39.1	-0.59	0.0811386
ENSG00000186827	TNFRSF4	5.5	-0.68	0.01814
ENSG00000120949	TNFRSF8	3.4	-0.54	0.0670452
ENSG00000049249	TNFRSF9	32.7	-0.78	0.0212039
ENSG00000161955	TNFSF13	28.7	-0.98	0.00272588
ENSG00000102524	TNFSF13B	14.1	-0.2	0.577935
ENSG00000120337	TNFSF18	1.7	-0.22	0.372532
ENSG00000117586	TNFSF4	51.5	-0.89	0.00503549
ENSG00000107854	TNKS2	2651.2	-0.27	0.0992886
ENSG00000131323	TRAF3	455.9	-0.39	0.0404467
ENSG00000144744	UBA3	4748.3	-0.23	0.158834
ENSG00000170315	UBB	14841.4	-0.43	0.0360021
ENSG00000150991	UBC	22015.4	-0.1	0.457529
ENSG00000072401	UBE2D1	1177.6	-0.36	0.0267207
ENSG00000109332	UBE2D3	9217.7	-0.12	0.39908
ENSG00000134086	VHL	931.4	-0.15	0.3313
ENSG00000142279	WTIP	1115.5	-0.31	0.0698719

## Sheet: Smooth muscle contraction
Ensembl_ID	Gene_Symbol	baseMean	log2FoldChange	pvalue
ENSG00000143632	ACTA1	79519.5	-1.72	2.91076e-08
ENSG00000107796	ACTA2	8907.2	-1.48	6.1318e-10
ENSG00000184009	ACTG1	16736.7	-0.84	0.000925688
ENSG00000077522	ACTN2	102150	-0.26	0.145425
ENSG00000248746	ACTN3	126.7	-0.53	0.0877166
ENSG00000130402	ACTN4	3357.4	-0.59	0.0146184
ENSG00000111275	ALDH2	1855.7	-0.4	0.0380851
ENSG00000018625	ATP1A2	2418.5	-0.84	2.16256e-05
ENSG00000058668	ATP2B4	38254.6	-0.73	6.33847e-07
ENSG00000006283	CACNA1G	653.7	-0.8	0.0231677
ENSG00000105605	CACNG7	4.6	-0.66	0.037361
ENSG00000122786	CALD1	9965.4	-0.72	0.00228907
ENSG00000058404	CAMK2B	2911.5	-0.59	4.48083e-05
ENSG00000143318	CASQ1	5896	-1.66	1.94571e-21
ENSG00000182533	CAV3	136.6	-1.39	1.99746e-06
ENSG00000145244	CORIN	10675.4	-0.45	0.0374803
ENSG00000175084	DES	66428.7	-0.54	0.00236967
ENSG00000114279	FGF12	6280.8	-0.99	2.45842e-05
ENSG00000102466	FGF14	36	-1.43	4.52344e-05
ENSG00000266964	FXYD1	220.6	-0.53	0.0100806
ENSG00000137726	FXYD6	10924.8	-0.62	0.0221239
ENSG00000164116	GUCY1A1	10390.5	-0.35	0.0589303
ENSG00000061918	GUCY1B1	930.1	-0.4	0.0386993
ENSG00000064393	HIPK2	7875.6	-0.86	1.56964e-06
ENSG00000150995	ITPR1	557.7	-0.66	0.0102025
ENSG00000123104	ITPR2	410.7	-0.94	0.000242523
ENSG00000102057	KCND1	17.4	-0.44	0.2178
ENSG00000180509	KCNE1	107.8	-0.55	0.0523848
ENSG00000135750	KCNK1	39.9	-0.87	0.00655381
ENSG00000184261	KCNK12	2.7	-0.48	0.0649983
ENSG00000099337	KCNK6	1214.8	-1.56	5.76646e-14
ENSG00000163431	LMOD1	2081.5	-2.14	2.19131e-26
ENSG00000086967	MYBPC2	116.5	-1.27	0.000204252
ENSG00000134571	MYBPC3	76420.7	-0.29	0.103692
ENSG00000133392	MYH11	459	-1.88	4.90634e-11
ENSG00000133020	MYH8	3.2	-0.2	0.460893
ENSG00000101608	MYL12A	9746	-0.97	7.09663e-10
ENSG00000118680	MYL12B	5521.6	-0.53	0.000704394
ENSG00000111245	MYL2	156774	-1.12	1.88929e-09
ENSG00000160808	MYL3	105725	-0.92	1.59728e-10
ENSG00000198336	MYL4	89115.4	-1.34	1.54718e-09
ENSG00000092841	MYL6	24667.1	-0.8	1.29199e-06
ENSG00000106631	MYL7	99282.9	-0.61	0.00139179
ENSG00000101335	MYL9	60036.9	-0.89	1.18953e-11
ENSG00000065534	MYLK	669.9	-1.64	1.65511e-10
ENSG00000180209	MYLPF	22.5	-0.35	0.306879
ENSG00000175206	NPPA	35806.6	-0.86	0.00139564
ENSG00000163273	NPPC	4.2	-0.58	0.0629121
ENSG00000169418	NPR1	76.4	-1.14	0.00129145
ENSG00000166257	SCN3B	156.3	-0.87	0.000454354
ENSG00000177098	SCN4B	306.7	-0.86	2.30343e-06
ENSG00000169432	SCN9A	312.4	-0.83	0.000506004
ENSG00000095637	SORBS1	5509.7	-0.42	0.0191897
ENSG00000075142	SRI	1507	-0.47	0.00768621
ENSG00000173991	TCAP	18064.4	-0.7	3.72582e-05
ENSG00000138594	TMOD3	556.5	-0.66	0.00495025
ENSG00000114854	TNNC1	75615.7	-0.81	3.48383e-06
ENSG00000101470	TNNC2	14.4	-0.64	0.0700172
ENSG00000159173	TNNI1	87375	-0.51	0.00251506
ENSG00000105048	TNNT1	769.4	-0.47	0.0385143
ENSG00000118194	TNNT2	11027.4	-0.88	3.23311e-06
ENSG00000130595	TNNT3	180.9	-1.1	0.000201929
ENSG00000140416	TPM1	177301	-0.79	1.18665e-09
ENSG00000198467	TPM2	15907.9	-0.83	4.25604e-06
ENSG00000143549	TPM3	2988.2	-0.6	0.000322638
ENSG00000167460	TPM4	5931.7	-0.54	0.0280538
ENSG00000035403	VCL	24059.6	-0.51	0.00205472
ENSG00000018408	WWTR1	4969.3	-0.89	1.91977e-07

## Sheet: O-glycosylation
Ensembl_ID	Gene_Symbol	baseMean	log2FoldChange	pvalue
ENSG00000154734	ADAMTS1	1360.2	-0.63	0.000476549
ENSG00000151388	ADAMTS12	956.6	-0.9	0.00019079
ENSG00000138316	ADAMTS14	811.5	-1.74	9.73533e-17
ENSG00000145808	ADAMTS19	224.1	-0.76	0.0310016
ENSG00000087116	ADAMTS2	322.5	-1.01	0.00181787
ENSG00000173157	ADAMTS20	53.5	-1.31	9.52302e-05
ENSG00000156140	ADAMTS3	347.5	-0.7	0.00219869
ENSG00000158859	ADAMTS4	39	-0.88	0.0132438
ENSG00000049192	ADAMTS6	292	-0.91	0.00198262
ENSG00000134917	ADAMTS8	877.2	-0.94	2.21751e-05
ENSG00000163638	ADAMTS9	2762.2	-1.28	9.77867e-10
ENSG00000178031	ADAMTSL1	1215	-0.57	0.0031158
ENSG00000156218	ADAMTSL3	39.8	-0.68	0.0435506
ENSG00000143382	ADAMTSL4	2713.1	-1.39	3.52977e-17
ENSG00000185761	ADAMTSL5	1603.5	-0.49	0.053957
ENSG00000169894	MUC3A	1.2	-0.14	0.442576
ENSG00000074181	NOTCH3	724.5	-0.45	0.204978
ENSG00000204301	NOTCH4	103.2	-0.63	0.0314173
ENSG00000262655	SPON1	6594.1	-1.38	1.98597e-09
ENSG00000159674	SPON2	330.6	-1.87	4.21636e-10
ENSG00000197558	SSPOP	57	-0.78	0.0166498
ENSG00000186340	THBS2	348.4	-0.74	0.0335339
ENSG00000136114	THSD1	22.8	-0.32	0.360402
ENSG00000144229	THSD7B	3	-0.15	0.605246

## Sheet: NO-cGMP
Ensembl_ID	Gene_Symbol	baseMean	log2FoldChange	pvalue
ENSG00000164116	GUCY1A1	10390.5	-0.35	0.0589303
ENSG00000061918	GUCY1B1	930.1	-0.4	0.0386993
ENSG00000072952	IRAG1	245.9	-1.55	9.37188e-13
ENSG00000150995	ITPR1	557.7	-0.66	0.0102025
ENSG00000145936	KCNMB1	1139.1	-0.98	0.000740834
ENSG00000007171	NOS2	6.7	-0.36	0.265807
ENSG00000164867	NOS3	154.7	-0.72	0.00216338
ENSG00000112541	PDE10A	2321.2	-1.44	2.19324e-15
ENSG00000128655	PDE11A	29.2	-0.62	0.0801195
ENSG00000123360	PDE1B	23.7	-0.68	0.0410969
ENSG00000185532	PRKG1	874.7	-0.59	0.000826683
ENSG00000138669	PRKG2	21	-1.21	0.000556302
