# Supplementary material for: Comprehensive promotion of iPSC-CM maturation by integrating metabolic medium with nanopatterning and electrostimulation
Source: Nat Commun. 2025 Mar 21;16:2785. doi: 10.1038/s41467-025-58044-6 (PMC11928738; doi:10.1038/s41467-025-58044-6)
Supplement: Supplementary file 4 — Supplementary Data 2 [file 41467_2025_58044_MOESM4_ESM.xlsx]

## Sheet: ETC
Ensembl_ID	Gene_Symbol	baseMean	log2FoldChange	pvalue
ENSG00000103222	ABCC1	1669.4	0.48	0.0147023
ENSG00000177646	ACAD9	1363.5	0.26	0.125657
ENSG00000100412	ACO2	19683.7	0.42	0.0272921
ENSG00000151694	ADAM17	2093.4	0.32	0.0528117
ENSG00000163631	ALB	10.6	0.75	0.023465
ENSG00000006125	AP2B1	7799.9	0.17	0.263979
ENSG00000166313	APBB1	4405.9	0.38	0.0132694
ENSG00000142192	APP	20728.6	0.31	0.062438
ENSG00000174437	ATP2A2	97293.7	0.3	0.0666931
ENSG00000074370	ATP2A3	718.7	0.92	6.93342e-05
ENSG00000105675	ATP4A	2.6	0.12	0.647221
ENSG00000152234	ATP5F1A	41612.1	0.35	0.0153043
ENSG00000110955	ATP5F1B	63306.5	0.42	0.00246677
ENSG00000165629	ATP5F1C	12767.4	0.25	0.0874899
ENSG00000099624	ATP5F1D	4604.4	0.29	0.0681972
ENSG00000159199	ATP5MC1	4053.2	0.5	0.0123476
ENSG00000154518	ATP5MC3	15651.1	0.24	0.162967
ENSG00000169020	ATP5ME	3005.9	0.33	0.094926
ENSG00000167283	ATP5MG	2149.9	0.19	0.323881
ENSG00000241837	ATP5PO	3015.3	0.19	0.309262
ENSG00000071553	ATP6AP1	4744	0.47	0.00356465
ENSG00000033627	ATP6V0A1	1759.5	0.21	0.261724
ENSG00000185344	ATP6V0A2	1669.1	0.15	0.30462
ENSG00000117410	ATP6V0B	2979.3	0.34	0.00834628
ENSG00000159720	ATP6V0D1	6935.2	0.37	0.0302395
ENSG00000171130	ATP6V0E2	1552.8	0.53	0.0166762
ENSG00000143882	ATP6V1C2	46.9	0.21	0.515608
ENSG00000100554	ATP6V1D	3606	0.25	0.0618326
ENSG00000105327	BBC3	229.7	1.13	3.22157e-08
ENSG00000015475	BID	178.1	0.4	0.0473901
ENSG00000172270	BSG	22882	0.45	0.0116384
ENSG00000102001	CACNA1F	11.6	0.48	0.178719
ENSG00000132906	CASP9	1150	0.78	8.74203e-05
ENSG00000164885	CDK5	430.3	0.4	0.0469967
ENSG00000176749	CDK5R1	164.9	0.28	0.190591
ENSG00000187446	CHP1	4798.2	0.22	0.150441
ENSG00000141367	CLTC	16705.7	0.41	0.0204984
ENSG00000070371	CLTCL1	333.8	0.19	0.324174
ENSG00000187118	CMC1	471.8	0.22	0.238053
ENSG00000168275	COA6	479.5	0.23	0.223885
ENSG00000135469	COQ10A	1380.1	0.49	0.00487435
ENSG00000006695	COX10	1539.8	0.23	0.157078
ENSG00000166260	COX11	1298.2	0.22	0.119145
ENSG00000014919	COX15	877.8	0.39	0.0321965
ENSG00000163626	COX18	797.4	0.44	0.0128854
ENSG00000240230	COX19	440.4	0.25	0.25811
ENSG00000131143	COX4I1	13094.5	0.35	0.0578407
ENSG00000178741	COX5A	12021.6	0.3	0.0797457
ENSG00000135940	COX5B	7697	0.34	0.106388
ENSG00000111775	COX6A1	3402	1.1	1.28514e-08
ENSG00000156885	COX6A2	2211.3	0.77	0.000630348
ENSG00000126267	COX6B1	7878	0.23	0.207515
ENSG00000164919	COX6C	5818	0.16	0.425906
ENSG00000161281	COX7A1	1247.5	0.66	0.000404252
ENSG00000112695	COX7A2	4447.1	0.69	0.000127062
ENSG00000115944	COX7A2L	2720.3	0.15	0.299531
ENSG00000131174	COX7B	7620.6	0.31	0.105836
ENSG00000127184	COX7C	10345.4	0.2	0.282282
ENSG00000176340	COX8A	6158.2	0.35	0.0633956
ENSG00000157613	CREB3L1	434.8	0.62	0.053784
ENSG00000143578	CREB3L4	211.7	0.3	0.151302
ENSG00000062485	CS	13991.3	0.33	0.0192735
ENSG00000179091	CYC1	6148.4	0.36	0.0197521
ENSG00000180902	D2HGDH	264.6	0.22	0.300677
ENSG00000204843	DCTN1	7587.5	0.2	0.176909
ENSG00000175203	DCTN2	5489.7	0.31	0.0353656
ENSG00000119689	DLST	6317.9	0.28	0.0500662
ENSG00000122735	DNAI1	5.1	0.51	0.103684
ENSG00000130159	ECSIT	2181.5	0.4	0.00759076
ENSG00000105379	ETFB	1242.3	0.24	0.171128
ENSG00000171503	ETFDH	2443.4	0.54	0.000275783
ENSG00000168040	FADD	652.6	0.64	0.001685
ENSG00000091483	FH	7028.3	0.21	0.136169
ENSG00000110074	FOXRED1	1033.5	0.37	0.0231352
ENSG00000111640	GAPDH	243246	0.32	0.0586638
ENSG00000176884	GRIN1	7.9	0.89	0.00905686
ENSG00000183454	GRIN2A	157.1	0.75	0.00784052
ENSG00000161509	GRIN2C	5	0.32	0.289133
ENSG00000063854	HAGH	2577.5	0.38	0.0190914
ENSG00000173805	HAP1	25.7	0.54	0.108629
ENSG00000101294	HM13	2788.5	0.66	0.000486258
ENSG00000100292	HMOX1	95.9	1.04	0.00214259
ENSG00000103415	HMOX2	2878.7	0.5	0.00139348
ENSG00000115317	HTRA2	938.4	0.38	0.010775
ENSG00000182054	IDH2	19625.1	0.45	0.00365433
ENSG00000166411	IDH3A	11627.3	0.32	0.0608108
ENSG00000111716	LDHB	3147.7	0.52	0.00064436
ENSG00000166796	LDHC	2.5	0.25	0.344175
ENSG00000175445	LPL	6006	0.25	0.264763
ENSG00000123384	LRP1	5247.7	0.22	0.209169
ENSG00000102882	MAPK3	957.3	0.41	0.00983095
ENSG00000186868	MAPT	235.2	0.42	0.131728
ENSG00000065833	ME1	816.3	0.39	0.0440889
ENSG00000082212	ME2	2147.9	0.31	0.048921
ENSG00000060762	MPC1	4739.1	0.37	0.0473123
ENSG00000198899	MT-ATP6	331103	0.68	0.0042286
ENSG00000228253	MT-ATP8	56846.7	0.65	0.00617343
ENSG00000198804	MT-CO1	1.99743e+06	1.14	7.55379e-07
ENSG00000198712	MT-CO2	533040	1.03	1.18958e-05
ENSG00000198938	MT-CO3	633377	1.05	1.96518e-05
ENSG00000198727	MT-CYB	533665	1.18	2.80088e-07
ENSG00000198888	MT-ND1	291047	1.01	0.000168939
ENSG00000198763	MT-ND2	336467	1.2	7.2231e-07
ENSG00000198840	MT-ND3	120598	0.79	0.000486949
ENSG00000198886	MT-ND4	1.14257e+06	1.1	2.49863e-06
ENSG00000212907	MT-ND4L	135390	1.05	4.61995e-06
ENSG00000198786	MT-ND5	790121	0.81	0.000218097
ENSG00000198695	MT-ND6	10196.1	0.77	0.000490537
ENSG00000196498	NCOR2	6638.3	0.34	0.117569
ENSG00000130414	NDUFA10	5595.2	0.21	0.20311
ENSG00000131495	NDUFA2	1668.9	0.17	0.402402
ENSG00000189043	NDUFA4	8729.3	0.45	0.0336058
ENSG00000184983	NDUFA6	4695.5	0.5	0.000241871
ENSG00000267855	NDUFA7	13.2	0.62	0.0837719
ENSG00000119421	NDUFA8	3240.5	0.19	0.187748
ENSG00000004779	NDUFAB1	2681.6	0.14	0.406118
ENSG00000156170	NDUFAF6	479.1	0.31	0.0727271
ENSG00000140990	NDUFB10	4405.4	0.58	0.00112727
ENSG00000065518	NDUFB4	4413.2	0.22	0.246142
ENSG00000147684	NDUFB9	7692.5	0.62	0.00396656
ENSG00000023228	NDUFS1	11341.9	0.27	0.0526744
ENSG00000158864	NDUFS2	7898.1	0.41	0.0162607
ENSG00000213619	NDUFS3	2408.7	0.35	0.0292239
ENSG00000164258	NDUFS4	1626.8	0.29	0.110347
ENSG00000115286	NDUFS7	3062	0.21	0.253149
ENSG00000110717	NDUFS8	2846.8	0.25	0.135966
ENSG00000167792	NDUFV1	8245.9	0.49	0.00567769
ENSG00000160194	NDUFV3	2466	0.35	0.0464024
ENSG00000162711	NLRP3	2.9	0.27	0.310096
ENSG00000105953	OGDH	12621.2	0.65	1.59763e-05
ENSG00000131828	PDHA1	12184.4	0.34	0.0153621
ENSG00000005882	PDK2	3817.4	0.26	0.0568382
ENSG00000067992	PDK3	5237.1	0.42	0.00926337
ENSG00000004799	PDK4	77.9	0.82	0.00279356
ENSG00000164951	PDP1	2412.6	0.56	0.00382922
ENSG00000090857	PDPR	2690.3	0.37	0.0502229
ENSG00000232838	PET117	33.4	0.57	0.0822239
ENSG00000158828	PINK1	4997.8	0.29	0.0785245
ENSG00000149782	PLCB3	364.5	0.73	0.0101286
ENSG00000101333	PLCB4	2021.8	0.29	0.0910171
ENSG00000127838	PNKD	3042	0.32	0.053939
ENSG00000181222	POLR2A	5590.1	0.3	0.12054
ENSG00000105258	POLR2I	651.6	0.24	0.233129
ENSG00000285437	POLR2J3	36.8	-0.17	0.615588
ENSG00000180817	PPA1	1342.8	0.2	0.146048
ENSG00000186951	PPARA	3221.2	0.38	0.0446661
ENSG00000112033	PPARD	2534	0.21	0.254115
ENSG00000080815	PSEN1	1874.8	0.28	0.0766059
ENSG00000143801	PSEN2	88.9	0.71	0.00458871
ENSG00000205155	PSENEN	628.6	0.24	0.149576
ENSG00000186350	RXRA	1669.2	0.41	0.0103009
ENSG00000073578	SDHA	2224.7	0.35	0.0270238
ENSG00000117118	SDHB	3513.4	0.28	0.0519366
ENSG00000141526	SLC16A3	9409.2	0.55	0.0274508
ENSG00000100156	SLC16A8	6.3	0.61	0.0711432
ENSG00000151729	SLC25A4	33583.5	0.29	0.0844498
ENSG00000005022	SLC25A5	15613.8	0.5	0.00113108
ENSG00000169100	SLC25A6	12573.3	0.25	0.13579
ENSG00000082014	SMARCD3	4339	0.41	0.00159904
ENSG00000145335	SNCA	721.2	0.77	3.35789e-05
ENSG00000148290	SURF1	654.7	0.27	0.246928
ENSG00000136463	TACO1	1285.9	0.37	0.0108436
ENSG00000141384	TAF4B	42.1	0.33	0.29547
ENSG00000101849	TBL1X	866.7	0.21	0.340644
ENSG00000137574	TGS1	663.3	0.21	0.192193
ENSG00000144120	TMEM177	220.4	0.67	0.00114431
ENSG00000184857	TMEM186	321.6	0.36	0.0479278
ENSG00000141510	TP53	724.3	0.27	0.149797
ENSG00000126602	TRAP1	2540.3	0.5	0.00429728
ENSG00000265972	TXNIP	1704.6	0.27	0.419836
ENSG00000154277	UCHL1	777.8	1.05	7.76193e-06
ENSG00000109424	UCP1	12.2	0.67	0.0604891
ENSG00000175567	UCP2	953.5	1.41	8.1801e-14
ENSG00000175564	UCP3	82	0.77	0.01285
ENSG00000184076	UQCR10	3941.8	0.14	0.39972
ENSG00000156467	UQCRB	10717.3	0.4	0.0132673
ENSG00000010256	UQCRC1	12866.9	0.33	0.047451
ENSG00000140740	UQCRC2	13464.2	0.16	0.268948
ENSG00000169021	UQCRFS1	7132.7	0.2	0.14816
ENSG00000173660	UQCRH	6766.2	0.16	0.31705
ENSG00000164405	UQCRQ	3368.9	0.25	0.24706
ENSG00000213585	VDAC1	14714.6	0.41	0.00393788
ENSG00000165637	VDAC2	8993.9	0.27	0.100605
ENSG00000172974	VDAC2P5	119	0.26	0.232111

## Sheet: TCA cycle
Ensembl_ID	Gene_Symbol	baseMean	log2FoldChange	pvalue
ENSG00000060971	ACAA1	2779.2	0.38	0.0209346
ENSG00000177646	ACAD9	1363.5	0.26	0.125657
ENSG00000122729	ACO1	2138.2	0.36	0.0234194
ENSG00000100412	ACO2	19683.7	0.42	0.0272921
ENSG00000081181	ARG2	9222.2	1.2	6.76405e-06
ENSG00000070669	ASNS	35.9	0.82	0.0205987
ENSG00000130707	ASS1	1746.8	0.39	0.00997978
ENSG00000152234	ATP5F1A	41612.1	0.35	0.0153043
ENSG00000110955	ATP5F1B	63306.5	0.42	0.00246677
ENSG00000165629	ATP5F1C	12767.4	0.25	0.0874899
ENSG00000099624	ATP5F1D	4604.4	0.29	0.0681972
ENSG00000159199	ATP5MC1	4053.2	0.5	0.0123476
ENSG00000154518	ATP5MC3	15651.1	0.24	0.162967
ENSG00000169020	ATP5ME	3005.9	0.33	0.094926
ENSG00000241837	ATP5PO	3015.3	0.19	0.309262
ENSG00000172270	BSG	22882	0.45	0.0116384
ENSG00000084774	CAD	767.3	0.64	3.13669e-05
ENSG00000160200	CBS	79.5	0.93	0.00505336
ENSG00000135469	COQ10A	1380.1	0.49	0.00487435
ENSG00000166260	COX11	1298.2	0.22	0.119145
ENSG00000163626	COX18	797.4	0.44	0.0128854
ENSG00000240230	COX19	440.4	0.25	0.25811
ENSG00000131143	COX4I1	13094.5	0.35	0.0578407
ENSG00000178741	COX5A	12021.6	0.3	0.0797457
ENSG00000135940	COX5B	7697	0.34	0.106388
ENSG00000111775	COX6A1	3402	1.1	1.28514e-08
ENSG00000126267	COX6B1	7878	0.23	0.207515
ENSG00000131174	COX7B	7620.6	0.31	0.105836
ENSG00000127184	COX7C	10345.4	0.2	0.282282
ENSG00000176340	COX8A	6158.2	0.35	0.0633956
ENSG00000062485	CS	13991.3	0.33	0.0192735
ENSG00000116761	CTH	110.7	0.76	0.0220529
ENSG00000179091	CYC1	6148.4	0.36	0.0197521
ENSG00000180902	D2HGDH	264.6	0.22	0.300677
ENSG00000091140	DLD	8436	0.17	0.236886
ENSG00000119689	DLST	6317.9	0.28	0.0500662
ENSG00000130159	ECSIT	2181.5	0.4	0.00759076
ENSG00000113790	EHHADH	199.4	0.43	0.0360844
ENSG00000136628	EPRS1	6596.4	0.55	0.00865684
ENSG00000105379	ETFB	1242.3	0.24	0.171128
ENSG00000171503	ETFDH	2443.4	0.54	0.000275783
ENSG00000103876	FAH	293.2	0.43	0.0778766
ENSG00000180185	FAHD1	1569.9	0.17	0.260762
ENSG00000091483	FH	7028.3	0.21	0.136169
ENSG00000023909	GCLM	622.1	0.62	7.64728e-05
ENSG00000120053	GOT1	15151.4	0.67	0.000663477
ENSG00000125166	GOT2	9238.7	0.52	0.00077342
ENSG00000166123	GPT2	2032.1	0.88	4.8942e-05
ENSG00000100983	GSS	1239.8	0.58	0.000284206
ENSG00000138796	HADH	2908.1	0.61	0.00038723
ENSG00000063854	HAGH	2577.5	0.38	0.0190914
ENSG00000196305	IARS1	7936.5	0.44	0.0101921
ENSG00000138413	IDH1	2062.5	0.51	0.00284288
ENSG00000182054	IDH2	19625.1	0.45	0.00365433
ENSG00000166411	IDH3A	11627.3	0.32	0.0608108
ENSG00000111716	LDHB	3147.7	0.52	0.00064436
ENSG00000166796	LDHC	2.5	0.25	0.344175
ENSG00000014641	MDH1	36565.3	0.27	0.0482608
ENSG00000065833	ME1	816.3	0.39	0.0440889
ENSG00000082212	ME2	2147.9	0.31	0.048921
ENSG00000060762	MPC1	4739.1	0.37	0.0473123
ENSG00000128309	MPST	1193.6	0.28	0.0681923
ENSG00000198899	MT-ATP6	331103	0.68	0.0042286
ENSG00000228253	MT-ATP8	56846.7	0.65	0.00617343
ENSG00000198804	MT-CO1	1.99743e+06	1.14	7.55379e-07
ENSG00000198712	MT-CO2	533040	1.03	1.18958e-05
ENSG00000198938	MT-CO3	633377	1.05	1.96518e-05
ENSG00000198727	MT-CYB	533665	1.18	2.80088e-07
ENSG00000198888	MT-ND1	291047	1.01	0.000168939
ENSG00000198763	MT-ND2	336467	1.2	7.2231e-07
ENSG00000198840	MT-ND3	120598	0.79	0.000486949
ENSG00000198886	MT-ND4	1.14257e+06	1.1	2.49863e-06
ENSG00000198786	MT-ND5	790121	0.81	0.000218097
ENSG00000198695	MT-ND6	10196.1	0.77	0.000490537
ENSG00000130414	NDUFA10	5595.2	0.21	0.20311
ENSG00000189043	NDUFA4	8729.3	0.45	0.0336058
ENSG00000184983	NDUFA6	4695.5	0.5	0.000241871
ENSG00000267855	NDUFA7	13.2	0.62	0.0837719
ENSG00000156170	NDUFAF6	479.1	0.31	0.0727271
ENSG00000140990	NDUFB10	4405.4	0.58	0.00112727
ENSG00000065518	NDUFB4	4413.2	0.22	0.246142
ENSG00000147684	NDUFB9	7692.5	0.62	0.00396656
ENSG00000023228	NDUFS1	11341.9	0.27	0.0526744
ENSG00000158864	NDUFS2	7898.1	0.41	0.0162607
ENSG00000213619	NDUFS3	2408.7	0.35	0.0292239
ENSG00000164258	NDUFS4	1626.8	0.29	0.110347
ENSG00000115286	NDUFS7	3062	0.21	0.253149
ENSG00000110717	NDUFS8	2846.8	0.25	0.135966
ENSG00000167792	NDUFV1	8245.9	0.49	0.00567769
ENSG00000160194	NDUFV3	2466	0.35	0.0464024
ENSG00000105953	OGDH	12621.2	0.65	1.59763e-05
ENSG00000197444	OGDHL	1110.2	0.86	2.93719e-06
ENSG00000072682	P4HA2	3134.4	0.72	0.0402171
ENSG00000173599	PC	420.9	0.59	0.00643084
ENSG00000100889	PCK2	314.7	1.68	1.11978e-07
ENSG00000131828	PDHA1	12184.4	0.34	0.0153621
ENSG00000110435	PDHX	3469.5	0.18	0.20428
ENSG00000005882	PDK2	3817.4	0.26	0.0568382
ENSG00000067992	PDK3	5237.1	0.42	0.00926337
ENSG00000004799	PDK4	77.9	0.82	0.00279356
ENSG00000164951	PDP1	2412.6	0.56	0.00382922
ENSG00000090857	PDPR	2690.3	0.37	0.0502229
ENSG00000141744	PNMT	231.4	0.87	0.000215158
ENSG00000112033	PPARD	2534	0.21	0.254115
ENSG00000183010	PYCR1	998.8	1	0.000357361
ENSG00000186350	RXRA	1669.2	0.41	0.0103009
ENSG00000073578	SDHA	2224.7	0.35	0.0270238
ENSG00000117118	SDHB	3513.4	0.28	0.0519366
ENSG00000141526	SLC16A3	9409.2	0.55	0.0274508
ENSG00000100156	SLC16A8	6.3	0.61	0.0711432
ENSG00000163541	SUCLG1	4597	0.19	0.177723
ENSG00000148290	SURF1	654.7	0.27	0.246928
ENSG00000136463	TACO1	1285.9	0.37	0.0108436
ENSG00000184857	TMEM186	321.6	0.36	0.0479278
ENSG00000129167	TPH1	17.3	0.89	0.011569
ENSG00000115705	TPO	72.7	0.4	0.229497
ENSG00000126602	TRAP1	2540.3	0.5	0.00429728
ENSG00000109424	UCP1	12.2	0.67	0.0604891
ENSG00000175567	UCP2	953.5	1.41	8.1801e-14
ENSG00000175564	UCP3	82	0.77	0.01285
ENSG00000156467	UQCRB	10717.3	0.4	0.0132673
ENSG00000010256	UQCRC1	12866.9	0.33	0.047451
ENSG00000204394	VARS1	1849.3	0.42	0.0199341
ENSG00000213585	VDAC1	14714.6	0.41	0.00393788
ENSG00000140105	WARS1	2960.7	1.13	6.2333e-05

## Sheet: Mitochondrial Biogenesis
Ensembl_ID	Gene_Symbol	baseMean	log2FoldChange	pvalue
ENSG00000023330	ALAS1	3441.6	0.21	0.209308
ENSG00000184831	APOO	1445.8	0.25	0.14343
ENSG00000152234	ATP5F1A	41612.1	0.35	0.0153043
ENSG00000110955	ATP5F1B	63306.5	0.42	0.00246677
ENSG00000165629	ATP5F1C	12767.4	0.25	0.0874899
ENSG00000099624	ATP5F1D	4604.4	0.29	0.0681972
ENSG00000159199	ATP5MC1	4053.2	0.5	0.0123476
ENSG00000154518	ATP5MC3	15651.1	0.24	0.162967
ENSG00000169020	ATP5ME	3005.9	0.33	0.094926
ENSG00000167283	ATP5MG	2149.9	0.19	0.323881
ENSG00000241837	ATP5PO	3015.3	0.19	0.309262
ENSG00000106554	CHCHD3	4198.2	0.49	0.00376191
ENSG00000159685	CHCHD6	408.8	0.29	0.145633
ENSG00000007923	DNAJC11	2520.5	0.2	0.155699
ENSG00000173153	ESRRA	3719.4	0.73	0.00209964
ENSG00000113013	HSPA9	13599.1	0.4	0.0312556
ENSG00000182054	IDH2	19625.1	0.45	0.00365433
ENSG00000132305	IMMT	8635.9	0.57	0.000245692
ENSG00000173436	MICOS10	737.5	0.52	0.00133374
ENSG00000174917	MICOS13	1268.7	0.43	0.0110076
ENSG00000198899	MT-ATP6	331103	0.68	0.0042286
ENSG00000228253	MT-ATP8	56846.7	0.65	0.00617343
ENSG00000173171	MTX1	208.4	0.21	0.298156
ENSG00000126368	NR1D1	724	0.29	0.239014
ENSG00000187642	PERM1	24.5	1.94	3.32225e-08
ENSG00000256525	POLG2	370.1	0.25	0.186705
ENSG00000099821	POLRMT	1570.6	0.57	0.000490532
ENSG00000186951	PPARA	3221.2	0.38	0.0446661
ENSG00000111725	PRKAB1	1058.5	0.27	0.102751
ENSG00000131791	PRKAB2	2353	0.71	6.38343e-07
ENSG00000186350	RXRA	1669.2	0.41	0.0103009
ENSG00000100347	SAMM50	1967.3	0.4	0.00544233
ENSG00000142082	SIRT3	774.8	0.47	0.00415335
ENSG00000089163	SIRT4	169.1	0.98	3.46854e-05
ENSG00000124523	SIRT5	866.7	0.72	7.81386e-06
ENSG00000082014	SMARCD3	4339	0.41	0.00159904
ENSG00000101849	TBL1X	866.7	0.21	0.340644
ENSG00000029639	TFB1M	381.7	0.41	0.0671922
ENSG00000162851	TFB2M	451	0.31	0.0650412
ENSG00000137574	TGS1	663.3	0.21	0.192193
ENSG00000178307	TMEM11	1124.9	0.24	0.106123
ENSG00000107815	TWNK	359	0.64	0.00176578

## Sheet: Fatty acid oxidation
Ensembl_ID	Gene_Symbol	baseMean	log2FoldChange	pvalue
ENSG00000122971	ACADS	1262.5	0.65	4.25703e-05
ENSG00000072778	ACADVL	8581.9	0.58	0.00026249
ENSG00000167107	ACSF2	1464.9	0.6	0.00831613
ENSG00000151726	ACSL1	4634.2	0.66	0.000201814
ENSG00000110090	CPT1A	1862.8	1.42	4.84632e-10
ENSG00000095321	CRAT	3417	0.63	3.32256e-05
ENSG00000138796	HADH	2908.1	0.61	0.00038723
ENSG00000138029	HADHB	11708.2	0.61	6.70002e-05
ENSG00000166035	LIPC	1.4	0.24	0.259603
ENSG00000178537	SLC25A20	543.6	0.65	0.00036552

## Sheet: Glucose metabolism
Ensembl_ID	Gene_Symbol	baseMean	log2FoldChange	pvalue
ENSG00000122729	ACO1	2138.2	0.36	0.0234194
ENSG00000149925	ALDOA	4059.2	0.1	0.618165
ENSG00000145020	AMT	8.5	0.68	0.0456998
ENSG00000126522	ASL	292.4	0.31	0.108226
ENSG00000130707	ASS1	1746.8	0.39	0.00997978
ENSG00000172331	BPGM	590	0.25	0.154795
ENSG00000160200	CBS	79.5	0.93	0.00505336
ENSG00000116761	CTH	110.7	0.76	0.0220529
ENSG00000181192	DHTKD1	1323.5	0.29	0.159777
ENSG00000074800	ENO1	84279.3	0.34	0.111035
ENSG00000111674	ENO2	13830.9	1.12	1.84287e-05
ENSG00000108515	ENO3	27053.2	0.37	0.0180294
ENSG00000188316	ENO4	5	0.3	0.33467
ENSG00000105755	ETHE1	248.4	0.37	0.0825141
ENSG00000160211	G6PD	427.5	0.17	0.474733
ENSG00000111640	GAPDH	243246	0.32	0.0586638
ENSG00000105607	GCDH	667.4	0.3	0.169289
ENSG00000106633	GCK	251.1	1.09	2.5145e-06
ENSG00000135423	GLS2	32.9	0.85	0.010184
ENSG00000120053	GOT1	15151.4	0.67	0.000663477
ENSG00000125166	GOT2	9238.7	0.52	0.00077342
ENSG00000105220	GPI	44725.3	0.37	0.0545771
ENSG00000167701	GPT	187.7	1.14	1.63454e-06
ENSG00000138796	HADH	2908.1	0.61	0.00038723
ENSG00000156515	HK1	24200.5	0.36	0.0726944
ENSG00000134333	LDHA	92179.6	0.12	0.51683
ENSG00000111716	LDHB	3147.7	0.52	0.00064436
ENSG00000166796	LDHC	2.5	0.25	0.344175
ENSG00000014641	MDH1	36565.3	0.27	0.0482608
ENSG00000124615	MOCS1	931.5	0.65	0.00027505
ENSG00000060762	MPC1	4739.1	0.37	0.0473123
ENSG00000161653	NAGS	61.1	0.72	0.00966661
ENSG00000173599	PC	420.9	0.59	0.00643084
ENSG00000100889	PCK2	314.7	1.68	1.11978e-07
ENSG00000131828	PDHA1	12184.4	0.34	0.0153621
ENSG00000152556	PFKM	13425.1	0.35	0.0140444
ENSG00000067057	PFKP	55881	0.08	0.639665
ENSG00000102144	PGK1	64528.4	0.25	0.177867
ENSG00000092621	PHGDH	1320.2	0.64	0.00672045
ENSG00000135069	PSAT1	664	0.86	0.0118149
ENSG00000183010	PYCR1	998.8	1	0.000357361
ENSG00000164466	SFXN1	2412.9	0.43	0.0246746
ENSG00000182199	SHMT2	3295.2	0.88	0.000543658
ENSG00000183048	SLC25A10	130	0.46	0.0915551
ENSG00000108528	SLC25A11	4332.8	0.6	4.86198e-05
ENSG00000102743	SLC25A15	532.5	0.32	0.0767912
ENSG00000005022	SLC25A5	15613.8	0.5	0.00113108
ENSG00000117394	SLC2A1	14981.3	0.5	0.0598751
ENSG00000059804	SLC2A3	11470.3	0.99	0.000217689
ENSG00000181856	SLC2A4	3910.1	0.47	0.0349416
ENSG00000137700	SLC37A4	604.7	0.42	0.0338281

## Sheet: Vit B12 metabolism
Ensembl_ID	Gene_Symbol	baseMean	log2FoldChange	pvalue
ENSG00000103222	ABCC1	1669.4	0.48	0.0147023
ENSG00000076555	ACACB	2796.6	0.69	1.92278e-05
ENSG00000102575	ACP5	3.7	0.22	0.484851
ENSG00000138356	AOX1	5.5	0.68	0.039024
ENSG00000167775	CD320	1030.4	0.52	0.00804911
ENSG00000068120	COASY	1424.5	0.5	0.00681917
ENSG00000168925	CTRB1	2.4	0.14	0.558565
ENSG00000197594	ENPP1	320.4	0.63	0.0132198
ENSG00000157978	LDLRAP1	757.7	0.25	0.166113
ENSG00000081479	LRP2	202.3	0.82	0.00229012
ENSG00000151611	MMAA	261.4	0.3	0.112382
ENSG00000139428	MMAB	1258.6	0.14	0.517993
ENSG00000132763	MMACHC	503.7	0.92	8.308e-07
ENSG00000146085	MMUT	2178.4	0.16	0.254134
ENSG00000124615	MOCS1	931.5	0.65	0.00027505
ENSG00000116984	MTR	4239.8	0.18	0.216841
ENSG00000163382	NAXE	2431.9	0.46	0.0180931
ENSG00000157064	NMNAT2	160.3	0.43	0.0867652
ENSG00000163864	NMNAT3	184.9	0.66	0.00169612
ENSG00000077009	NMRK2	5401.8	0.79	0.00135951
ENSG00000167799	NUDT8	230.1	0.87	2.95061e-05
ENSG00000157881	PANK4	1752	0.47	0.0103903
ENSG00000173599	PC	420.9	0.59	0.00643084
ENSG00000160209	PDXK	3044.9	0.87	6.48914e-06
ENSG00000108439	PNPO	326.5	0.45	0.0190327
ENSG00000138621	PPCDC	167.5	0.72	0.00111911
ENSG00000127125	PPCS	1304.6	0.44	0.00406207
ENSG00000182199	SHMT2	3295.2	0.88	0.000543658
ENSG00000172940	SLC22A13	2	0.34	0.176253
ENSG00000125454	SLC25A19	491.7	1.21	1.05311e-08
ENSG00000181035	SLC25A42	483.9	0.95	6.52635e-06
ENSG00000059804	SLC2A3	11470.3	0.99	0.000217689
ENSG00000076351	SLC46A1	221.4	1.27	1.06405e-09
ENSG00000185803	SLC52A2	917.7	0.44	0.0407884
ENSG00000101276	SLC52A3	1.6	0.26	0.236314
ENSG00000138074	SLC5A6	896.7	0.4	0.0155034
ENSG00000185339	TCN2	154.7	0.31	0.169857

## Sheet: NRF2 pathway hexose TP
Ensembl_ID	Gene_Symbol	baseMean	log2FoldChange	pvalue
ENSG00000023839	ABCC2	19.3	0.64	0.0711204
ENSG00000108846	ABCC3	7.4	0.37	0.235367
ENSG00000125257	ABCC4	286.6	0.98	5.6525e-05
ENSG00000114770	ABCC5	3595.2	0.49	0.00822496
ENSG00000159228	CBR1	493	0.83	1.47366e-05
ENSG00000172828	CES3	25	0.75	0.0266757
ENSG00000023909	GCLM	622.1	0.62	7.64728e-05
ENSG00000100031	GGT1	31.8	0.57	0.0751068
ENSG00000168765	GSTM4	1910.8	0.63	1.35047e-05
ENSG00000099984	GSTT2	12.3	0.7	0.0489128
ENSG00000100292	HMOX1	95.9	1.04	0.00214259
ENSG00000080824	HSP90AA1	42105.8	0.33	0.00996437
ENSG00000096384	HSP90AB1	35340	0.27	0.0831959
ENSG00000065833	ME1	816.3	0.39	0.0440889
ENSG00000173214	MFSD4B	614.4	0.25	0.261545
ENSG00000181019	NQO1	135	1.06	5.48901e-05
ENSG00000186350	RXRA	1669.2	0.41	0.0103009
ENSG00000117394	SLC2A1	14981.3	0.5	0.0598751
ENSG00000197496	SLC2A10	163.2	0.52	0.0866306
ENSG00000133460	SLC2A11	610.7	0.41	0.0468715
ENSG00000146411	SLC2A12	291.4	0.39	0.222051
ENSG00000059804	SLC2A3	11470.3	0.99	0.000217689
ENSG00000181856	SLC2A4	3910.1	0.47	0.0349416
ENSG00000160326	SLC2A6	282.3	0.55	0.0609188
ENSG00000165915	SLC39A13	2550.5	0.27	0.160724
ENSG00000104635	SLC39A14	7990.6	0.8	6.50845e-05
ENSG00000141873	SLC39A3	554.5	0.26	0.116317
ENSG00000112473	SLC39A7	6106.9	0.85	0.0001281
ENSG00000138821	SLC39A8	907	1.13	4.04892e-08
ENSG00000158715	SLC45A3	77.7	0.88	0.00999195
ENSG00000169241	SLC50A1	457.3	0.52	0.00542276
ENSG00000100170	SLC5A1	1215.2	0.22	0.387739
ENSG00000154025	SLC5A10	9.1	1.16	0.000882493
ENSG00000198743	SLC5A3	3958.7	1.52	2.30216e-09
ENSG00000138074	SLC5A6	896.7	0.4	0.0155034
ENSG00000010379	SLC6A13	25.8	0.29	0.369653
ENSG00000072041	SLC6A15	6.2	0.38	0.248069
ENSG00000197106	SLC6A17	400.3	2.49	3.49964e-15
ENSG00000174358	SLC6A19	37.4	0.42	0.235105
ENSG00000131389	SLC6A6	2169.5	0.54	0.123649
ENSG00000130821	SLC6A8	10640.7	0.38	0.146178
ENSG00000196517	SLC6A9	227.8	1.44	2.08009e-05
ENSG00000151012	SLC7A11	199.4	0.56	0.0923414
ENSG00000271303	SRXN1	55.6	0.61	0.0315038
ENSG00000163235	TGFA	301.7	2.11	1.78101e-13
ENSG00000105329	TGFB1	2814	0.82	0.00228728

## Sheet: Calnexin-calreticulin cycle
Ensembl_ID	Gene_Symbol	baseMean	log2FoldChange	pvalue
ENSG00000159461	AMFR	3285.7	0.31	0.0523481
ENSG00000179218	CALR	23523.1	0.8	0.00302151
ENSG00000127022	CANX	24973.6	0.79	2.7306e-05
ENSG00000072849	DERL2	859.9	0.31	0.114334
ENSG00000134109	EDEM1	890.9	0.61	0.0149064
ENSG00000167280	ENGASE	684.2	0.41	0.0142241
ENSG00000177239	MAN1B1	1492.1	0.31	0.0676051
ENSG00000110917	MLEC	6395	0.29	0.0507869
ENSG00000115275	MOGS	1155.9	0.4	0.0182361
ENSG00000151092	NGLY1	1843.7	0.4	0.0189254
ENSG00000135506	OS9	5087	0.46	0.00819667
ENSG00000167004	PDIA3	11043.9	0.68	0.00808981
ENSG00000071537	SEL1L	4991.3	0.8	0.00155999
ENSG00000162298	SYVN1	1236.9	0.6	0.0251791
ENSG00000136731	UGGT1	3200.5	0.54	0.000376426

## Sheet: tRNA aminoacylation
Ensembl_ID	Gene_Symbol	baseMean	log2FoldChange	pvalue
ENSG00000090861	AARS1	6123.2	1.09	9.05e-05
ENSG00000124608	AARS2	642.8	0.26	0.135877
ENSG00000106305	AIMP2	1478.3	0.28	0.0852495
ENSG00000110619	CARS1	1281.5	0.66	0.0271209
ENSG00000115866	DARS1	4377.4	0.22	0.236632
ENSG00000103356	EARS2	463.7	0.19	0.328164
ENSG00000136628	EPRS1	6596.4	0.55	0.00865684
ENSG00000179115	FARSA	2108.6	0.47	0.0052107
ENSG00000106105	GARS1	3938.6	0.57	0.030867
ENSG00000112855	HARS2	944.3	0.24	0.123176
ENSG00000196305	IARS1	7936.5	0.44	0.0101921
ENSG00000067704	IARS2	7390	0.14	0.400225
ENSG00000133706	LARS1	4656.7	0.26	0.0676344
ENSG00000011376	LARS2	1631.9	0.17	0.285878
ENSG00000166986	MARS1	3971.2	0.24	0.240212
ENSG00000247626	MARS2	499	0.22	0.255509
ENSG00000134440	NARS1	8572.5	0.27	0.0511209
ENSG00000137513	NARS2	530.2	0.36	0.0246944
ENSG00000162396	PARS2	234.8	0.33	0.103833
ENSG00000180817	PPA1	1342.8	0.2	0.146048
ENSG00000172053	QARS1	5902.6	0.14	0.385777
ENSG00000031698	SARS1	4895.8	0.69	0.00777729
ENSG00000109618	SEPSECS	399.5	0.43	0.00885355
ENSG00000113407	TARS1	5030.2	0.5	0.0366187
ENSG00000143374	TARS2	1025.4	0.35	0.0632494
ENSG00000204394	VARS1	1849.3	0.42	0.0199341
ENSG00000140105	WARS1	2960.7	1.13	6.2333e-05
ENSG00000134684	YARS1	3809	0.39	0.0430256

## Sheet: Unfolded protein response
Ensembl_ID	Gene_Symbol	baseMean	log2FoldChange	pvalue
ENSG00000072778	ACADVL	8581.9	0.58	0.00026249
ENSG00000070669	ASNS	35.9	0.82	0.0205987
ENSG00000159720	ATP6V0D1	6935.2	0.37	0.0302395
ENSG00000179218	CALR	23523.1	0.8	0.00302151
ENSG00000172216	CEBPB	646.3	0.63	0.0765435
ENSG00000153879	CEBPG	2519.9	0.54	0.056098
ENSG00000157613	CREB3L1	434.8	0.62	0.053784
ENSG00000143578	CREB3L4	211.7	0.3	0.151302
ENSG00000044090	CUL7	1027	0.17	0.359406
ENSG00000154832	CXXC1	1033.7	0.19	0.236563
ENSG00000204843	DCTN1	7587.5	0.2	0.176909
ENSG00000175197	DDIT3	1104.4	0.63	0.0614863
ENSG00000090520	DNAJB11	1981.1	0.74	0.00340127
ENSG00000128590	DNAJB9	4744.2	0.85	0.000125619
ENSG00000102580	DNAJC3	2849.2	0.96	0.00014942
ENSG00000134109	EDEM1	890.9	0.61	0.0149064
ENSG00000125977	EIF2S2	3981.5	0.3	0.111422
ENSG00000171311	EXOSC1	520.8	0.19	0.321781
ENSG00000130713	EXOSC2	599	0.43	0.0107832
ENSG00000107371	EXOSC3	344.3	0.23	0.220365
ENSG00000178896	EXOSC4	311	0.3	0.0879818
ENSG00000077348	EXOSC5	237.4	0.4	0.0986418
ENSG00000075914	EXOSC7	420.6	0.37	0.0381381
ENSG00000198380	GFPT1	3649.6	0.27	0.26111
ENSG00000108433	GOSR2	1412.5	0.21	0.182792
ENSG00000051108	HERPUD1	4549	1.01	0.00462271
ENSG00000166598	HSP90B1	24442.5	0.85	0.0160989
ENSG00000044574	HSPA5	41790.5	1.04	0.00352294
ENSG00000149428	HYOU1	5764.8	1.36	4.73681e-06
ENSG00000146678	IGFBP1	6.6	0.43	0.153378
ENSG00000100196	KDELR3	592.8	0.43	0.062316
ENSG00000160789	LMNA	11443.5	0.35	0.107189
ENSG00000074842	MYDGF	990	0.41	0.073217
ENSG00000001167	NFYA	1587.4	0.17	0.329784
ENSG00000066136	NFYC	3112.9	0.33	0.0108977
ENSG00000065485	PDIA5	301.9	0.53	0.0843656
ENSG00000143870	PDIA6	6710.1	0.67	0.00587144
ENSG00000243708	PLA2G4B	7.2	0.24	0.486293
ENSG00000068971	PPP2R5B	1439.6	0.43	0.0315655
ENSG00000138073	PREB	2368.5	0.5	0.00393802
ENSG00000120742	SERP1	1126.9	0.19	0.356415
ENSG00000144867	SRPRB	1387.6	0.62	0.000299425
ENSG00000162298	SYVN1	1236.9	0.6	0.0251791
ENSG00000157014	TATDN2	628.4	0.22	0.259397
ENSG00000166340	TPP1	2491.2	0.33	0.0691734
ENSG00000184205	TSPYL2	1195.6	0.27	0.248333
ENSG00000109501	WFS1	2131	0.53	0.00607417
ENSG00000070540	WIPI1	2378.9	0.16	0.408909
ENSG00000100219	XBP1	3775.3	0.62	0.0261894
ENSG00000174851	YIF1A	1133.6	0.39	0.0281936

[truncated: 1 more sheets: N-glycan biosynthesis]
