# Supplementary material for: Comprehensive promotion of iPSC-CM maturation by integrating metabolic medium with nanopatterning and electrostimulation
Source: Nat Commun. 2025 Mar 21;16:2785. doi: 10.1038/s41467-025-58044-6 (PMC11928738; doi:10.1038/s41467-025-58044-6)
Supplement: Supplementary file 5 — Supplementary Data 3 [file 41467_2025_58044_MOESM5_ESM.xlsx]

## Sheet: PCA-genes_FDR1
Gene_Symbol	HFV1 z-score (GSM1536186, SRX749214)	HFV2 z-score (GSM1536187, SRX749215)	s12__Batch_37_F2_NP_ES (MM+NP+ES_isWT7) z-score	s3__Batch_5_F2_NP_ES (MM+NP+ES_iWTD2) z-score	s6__Batch_7_F2_NP_ES (MM+NP+ES_iWTD2) z-score	HAH1 z-score (GSM1536192, SRX749220)	HAH2 z-score (GSM1536193, SRX749221)	log2FoldChange MM+NP+ES vs. HFV	pvalue MM+NP+ES vs. HFV	padj MM+NP+ES vs. HFV
AKAP12	0.685444	0.659836	0.621058	-0.815225	0.194167	-1.91801	0.572729	1.57	0.0377364	0.104066
ANLN	1.27332	1.14034	0.272019	-0.0971995	-0.174819	-1.36718	-1.04647	1.15	0.0430657	0.115312
ARHGEF17	-0.468428	-0.200189	1.28963	-1.38986	0.100228	1.31208	-0.643462	0.95	0.00416582	0.0172963
ARPC4	-1.26361	-1.06647	-0.068845	-0.287008	0.355853	1.57586	0.754218	-0.11	0.733596	0.949627
AURKC	-0.690532	1.6467	-0.715345	0.766809	-0.0514638	0.313126	-1.2693	0.75	0.257374	0.403797
CACNA1A	-0.271861	1.70456	0.876835	-0.831572	-0.0452629	-1.23204	-0.200659	3.36	0.00035745	0.00217587
CACNA1C	0.908408	0.955349	1.05287	-0.276171	-0.776696	-0.324731	-1.53903	0.45	0.311743	0.438721
CACNA1D	1.02098	-0.183406	1.6173	-1.18738	-0.429919	0.00714445	-0.844719	-1	0.17336	0.365448
CACNA1G	0.300865	0.499539	1.70047	-0.186528	-1.51395	-0.154053	-0.64635	0.1	0.913364	1
CACNA1H	-1.14002	-0.768357	-1.16056	0.894081	0.266478	1.14359	0.764786	-1.49	0.00112637	0.00732542
CACNA1I	-0.691065	-0.164143	1.13486	-0.261327	-0.87353	-0.799292	1.6545	-2.31	0.119659	0.175022
CACNA2D3	-1.19739	-1.21988	0.273866	-0.22531	-0.0485559	1.32787	1.0894	-0.22	0.680198	0.865565
CACNA2D4	-1.50244	-0.844895	0.385691	-0.350282	-0.0354089	1.15011	1.19723	3.6	0.000130625	0.00100738
CACNB2	1.3944	0.903846	0.573345	-0.14343	-0.429915	-1.32746	-0.970792	1.34	0.000290545	0.00239436
CACNG7	1.17666	0.990942	-0.235353	-0.657248	0.892602	-1.09256	-1.07504	1.42	0.357198	1
CAP1	-0.976494	-0.993747	-0.258881	-0.311262	0.570143	0.0826151	1.88763	-0.08	0.88381	1
CASQ2	-0.285662	-0.387035	1.90419	-0.731228	-1.17296	0.390609	0.282088	2.24	0.00326063	0.0141844
CBLN3	-1.1167	-1.13926	-0.74861	0.3438	0.40481	1.31226	0.943691	0.48	0.356321	0.499526
CCNA1	1.47211	0.551495	-0.985636	0.54027	0.445366	-1.11069	-0.91291	0.93	0.174746	0.349873
CCNA2	1.25741	1.14951	0.292343	-0.0779255	-0.214417	-1.38155	-1.02537	1.72	0.000884341	0.00603359
CCNB1	1.32106	1.11182	0.00997123	0.12865	-0.138621	-1.32445	-1.10843	1.06	0.00138441	0.00876227
CCNB2	1.25381	1.09731	0.178005	0.030071	-0.208076	-1.61379	-0.737334	1.85	0.0282257	0.118071
CCNB3	1.25284	1.17065	-0.25668	0.0682889	0.188391	-1.11881	-1.30468	0.05	0.940147	0.82345
CCND1	-0.45244	-0.28159	1.21958	-0.683164	-0.536411	1.63287	-0.898843	-0.7	0.112039	0.229256
CCND2	0.0312463	-0.602772	-0.228045	0.37096	-0.142915	1.90785	-1.33632	-0.58	0.337455	0.492066
CCND3	-1.21986	-1.19699	0.171474	-0.0685071	-0.102967	1.44704	0.969808	-0.72	0.0159465	0.055733
CCNE1	-0.689265	1.09868	1.13054	-0.683636	-0.446909	0.865055	-1.27447	-1.54	0.000273029	0.00225042
CCNE2	1.10551	1.02992	0.85299	-0.161328	-0.691662	-1.38792	-0.747508	0.26	0.757482	0.926864
CDC20	1.27635	1.15831	-0.0035965	0.163277	-0.15968	-1.13567	-1.29898	0.91	0.009309	0.0451323
CDH1 (FZR1)	0.763948	-0.320172	-0.531196	-1.09885	1.63005	-0.952885	0.509109	-0.98	0.38676	0.509359
CDK1	1.25261	1.14891	0.381167	-0.132921	-0.248246	-1.23777	-1.16375	1.78	0.000699362	0.0049885
CDK2	0.987609	0.965836	1.07503	-0.734557	-0.340476	-0.545086	-1.40836	0.59	0.0850499	0.224403
CDK4	-0.787633	-1.42277	-0.541717	0.514247	0.0274695	1.52578	0.684622	-0.72	0.0106182	0.0458054
CDK6	1.29635	1.08028	0.312196	-0.175014	-0.137182	-1.48947	-0.887153	0.87	0.0445456	0.118358
CDKN1A (p21)	-1.06202	-1.32091	-0.073721	-0.0117095	0.0854305	1.56246	0.82047	-2.85	4.28029e-18	3.97244e-16
CDKN1B (p27)	1.08112	0.542267	-0.754013	1.14998	-0.395967	-1.57708	-0.0463069	0.67	0.108656	0.242582
CDKN1C (p57)	-0.75163	-0.961844	-0.756991	0.39055	0.366441	1.90126	-0.187788	1.35	0.00260654	0.0145274
CDKN2A (p16)	-0.649963	-0.466914	-1.20768	-0.308071	1.51575	-0.10674	1.22362	-2.75	0.037499	0.0904443
CDKN2B (p15)	-0.710186	-1.14901	-0.847578	-0.274419	1.122	0.485437	1.37376	-3.46	3.1832e-05	0.000376965
CDKN2C (p18)	1.09964	0.595259	1.40564	-0.581261	-0.824383	-0.905836	-0.789061	2.69	2.50841e-09	8.84668e-08
CDKN2D (p19)	-0.0758548	-0.628828	-1.58363	0.218372	1.36526	-0.329946	1.03463	0.46	0.300173	0.526768
CFL1	-1.06462	-1.28171	0.0268708	-0.478884	0.452013	1.30881	1.03752	-0.44	0.097888	0.208554
CFL2	-0.87523	-1.37316	0.0134393	-0.388494	0.375055	1.63848	0.609913	-0.9	0.00186168	0.00912205
CHD2	1.03822	1.12042	0.62823	-0.0312016	-0.597028	-1.62007	-0.538573	0.59	0.118707	0.273566
CITED2	1.17387	0.407133	-0.509285	1.14095	-0.631668	-0.00109244	-1.57991	1.01	0.00527479	0.0213078
CMYA5	-0.878667	-0.568122	1.5587	-0.706805	-0.851897	0.404231	1.04256	-0.38	0.505497	0.642738
COL12A1	0.509773	1.26839	0.37126	-0.568552	0.197292	-1.9016	0.123439	3.43	1.03091e-10	3.44001e-09
COL23A1	-1.26487	-0.997504	0.62468	-0.0331391	-0.591541	1.35997	0.902397	0.59	0.187311	0.573962
CTNNA3	1.23917	1.0962	0.0827161	-0.0722843	-0.0104319	-1.67939	-0.655975	0.14	0.740147	0.817398
CTNND1	0.653819	0.875066	1.50879	-1.02868	-0.48011	-0.573523	-0.955362	1.72	9.73127e-05	0.00119543
DCUN1D3	-1.04158	-1.09971	0.869758	-0.748813	-0.120945	1.27234	0.86895	-0.3	0.425103	0.722211
DIXDC1	0.328155	-0.165799	0.910286	-1.06795	0.157662	-1.47	1.30764	-0.03	0.944043	1
DLG2	1.10641	0.736488	1.29235	-0.64174	-0.650607	-1.044	-0.798899	1.51	0.0245284	0.0863931
DSTN	-1.1375	-1.18266	-0.421333	-0.0122575	0.43359	0.806415	1.51375	-0.23	0.453762	0.598743
DUSP5	1.21775	0.46874	1.00704	-0.786862	-0.220181	-0.0707485	-1.61574	0.57	0.331282	0.563698
DUSP6	-1.38472	-0.945007	-7.2481e-05	-0.426343	0.426416	0.928143	1.40159	1.3	6.01478e-05	0.000646109
EGR1	-1.37082	0.270447	-0.93025	-0.520444	1.45069	0.86764	0.232736	0.13	0.874139	0.975188
EGR2	-1.57088	-0.193564	-0.15596	-0.0163308	0.172291	1.85278	-0.0883395	1.83	0.0292843	0.0834788
EGR3	-0.91019	-0.473785	1.02598	-1.14493	0.118946	1.58969	-0.205718	-1.36	0.0753458	0.202762
EML4	0.859623	0.870543	0.255073	-0.22772	-0.0273526	-2.06691	0.336749	0.77	0.278695	0.685003
FBXL22	1.03605	0.896849	0.863382	0.0545142	-0.917896	-0.390558	-1.54234	1.01	0.0948214	0.250629
FGF12	1.17656	1.12486	0.624738	-0.0709076	-0.553831	-1.15612	-1.14531	1.43	0.000968176	0.0049607
FHL2	-0.797172	-1.09249	-0.391892	0.31403	0.0778625	1.97617	-0.0865053	-0.08	0.778943	0.782871
FLNA	-0.905794	-0.817524	0.175885	-0.885537	0.709651	-0.0623439	1.78566	1.54	0.000617176	0.00431728
FOS	-1.84881	0.551116	-0.230644	-0.701918	0.932562	0.547291	0.750399	3.45	2.5987e-05	0.00030243
FOSB	-1.0754	1.30535	0.392542	-1.39638	1.00384	-0.142043	-0.0879083	2.86	0.00390645	0.0223662
FOSL2	-1.37645	-1.01541	-0.31079	-0.0289509	0.339741	1.21844	1.17342	-1.02	0.00966891	0.0357878
FOXP1	1.23522	0.917465	-0.416869	0.224957	0.191912	-1.80238	-0.350304	0.41	0.294391	0.709344
FSTL1	0.0673465	0.475416	0.588163	-1.81623	1.22807	-0.755818	0.213055	1.1	0.00740432	0.0280497
GADD45G	-1.17648	-1.16313	0.235249	0.288131	-0.52338	1.4084	0.931214	0.14	0.799171	1
GJA1	1.21203	1.10683	0.482813	-0.0150762	-0.467737	-1.44684	-0.872028	0.28	0.418119	0.524169
GPBP1L1	-0.694249	-1.38511	0.306676	-0.201844	-0.104832	1.84338	0.23598	0.08	0.740581	0.920229
GPR158	-0.547548	0.555141	1.02147	-0.858335	-0.163133	-1.34268	1.33509	-4.45	4.60305e-05	0.000483792
HAND1	0.584349	-0.0876462	0.372314	-0.108024	-0.264291	1.38066	-1.87736	-1.08	0.0173007	0.0671965
HEY2	1.40645	0.323032	0.441541	0.462815	-0.904356	-0.0917714	-1.63771	1.18	0.0297377	0.0909672
HOXB5	-0.591896	-1.03536	0.325586	-1.3193	0.993712	0.355552	1.27171	-2.24	0.0280916	0.0710191
IER2	-0.781789	-0.343752	-1.04083	-0.380866	1.42169	1.39572	-0.270183	-0.16	0.683649	0.905409
IGF1	-1.31786	-0.43757	0.0461576	-0.157236	0.111078	-0.23849	1.99392	0.61	0.509132	0.742402
IGF2-AS	1.15292	1.27225	0.0922446	-0.263522	0.171278	-1.16709	-1.25808	-0.55	0.241355	0.386033
IRAG1	-1.25463	-1.07629	-0.0342104	-0.308651	0.342862	0.755013	1.5759	0.86	0.0853011	0.22323
IRX4	1.18603	1.00615	0.654917	0.0632595	-0.718177	-0.75733	-1.43484	0.42	0.329107	0.570151
JUNB	-1.5907	-0.573717	-0.45865	-0.256304	0.714954	1.15622	1.00819	-0.68	0.251015	0.413504
KCNA7	-1.13402	-1.17965	-0.626387	0.223239	0.403149	1.01338	1.30029	-8.47	1.80975e-14	1.33909e-12
KCNAB2	-1.24394	-1.1018	-0.31678	0.138209	0.178572	1.58278	0.762963	0.29	0.595422	1
KCNC3	-1.3084	-0.660063	-0.753014	-0.102538	0.855552	1.53444	0.434025	-4.4	2.26726e-19	3.2409e-17
KCNC4	-0.281622	-0.032864	-1.51974	0.249138	1.27061	1.12782	-0.81333	-1.75	4.43379e-06	7.50929e-05
KCND2	-1.20743	-0.291911	-0.0832807	-0.292591	0.375872	-0.49513	1.99447	-1.84	0.0336168	0.0908858
KCND3	-0.268907	-0.708122	1.26226	-0.476678	-0.78558	-0.632045	1.60907	0.38	0.608935	0.866872
KCNE2	-0.13331	0.712879	-1.79834	0.422818	1.37552	-0.314529	-0.26504	-3.99	0.00361555	0.0145935
KCNH2	-0.596298	-0.719243	-0.695456	-0.0671192	0.762575	1.92112	-0.60558	-1.01	0.00172242	0.00776189
KCNIP2	-1.28048	-1.06276	-0.460839	0.487385	-0.0265462	1.30373	1.03951	-0.57	0.471755	0.614111
KCNIP3	-1.11751	-0.69252	-1.25765	0.98492	0.27273	0.965626	0.844405	0.4	0.464344	0.68216
KCNJ11	-0.826887	-1.18055	-0.595326	0.807225	-0.211899	1.65821	0.349231	-0.46	0.40395	0.641478
KCNJ12	-1.04993	-1.17418	-0.153258	-0.458801	0.612059	1.57951	0.644601	-1.59	0.000459063	0.00356441
KCNJ2	1.1497	0.934441	0.687053	0.334196	-1.02125	-1.09912	-0.985018	0.44	0.333332	0.574913
KCNJ4	0.317364	-0.251452	-0.0473174	0.123283	-0.0759653	1.67155	-1.73746	-0.38	0.535712	0.845351
KCNJ6	0.53249	0.163387	-1.9004	0.828838	1.07156	-0.369361	-0.326515	-3.79	0.00449689	0.0185013
KCNN1	-0.505809	0.16056	-1.76303	0.774038	0.988993	0.870212	-0.524963	-5.78	8.85754e-13	4.83167e-11
KCNQ1	-0.681666	-1.1763	-0.906863	0.578054	0.328809	1.69088	0.167091	-1.5	0.000101955	0.000969863
KCNS3	-1.54806	-0.737923	0.0479085	0.145045	-0.192954	1.58206	0.703917	1.17	0.00703093	0.0319726
KIAA0513	-1.27296	-1.08623	-0.450148	0.0675555	0.382593	1.35742	1.00177	-2.23	2.78402e-09	9.72257e-08
KIF23	1.23102	1.14681	0.242112	-0.0640383	-0.178074	-1.54102	-0.836802	1.19	0.163772	0.357972
KIF4A	1.25841	1.14248	0.247444	0.0186994	-0.266143	-1.42018	-0.980719	1.71	0.00246232	0.0145835
KLF6	0.237427	0.30514	-0.906254	0.222353	0.683901	-1.74859	1.20602	0.86	0.129371	0.259794
KLHL31	-0.501394	-0.639442	0.184627	-0.231475	0.046848	-0.946009	2.08684	-0.68	0.143983	0.280992
LDB3	-0.346213	-0.231889	1.20307	-0.555155	-0.647912	1.60888	-1.03078	0.91	0.0916305	0.182079
LMCD1	-0.863762	-1.12042	-0.595746	0.226002	0.369744	1.85447	0.129711	0.68	0.140536	0.325419
LPL	-0.781101	-1.12143	-0.882996	1.13764	-0.254645	0.648177	1.25435	0.66	0.133024	0.295538
LRRTM4	0.82133	0.259288	-0.294258	-0.144074	0.438331	-2.0193	0.938684	-4.06	1.91555e-06	3.10567e-05
MBNL1	0.0700374	-0.142459	0.380092	-0.264082	-0.11601	-1.65856	1.73098	-0.3	0.65334	0.81033
MCL1	-0.805985	-0.975462	-0.244939	-0.505312	0.750251	-0.092606	1.87405	-0.4	0.262448	0.411973
MED13	0.81629	0.806457	0.40934	-0.280093	-0.129248	-2.05715	0.434405	0.01	0.992297	1
MEIS1	0.489034	1.3892	0.870006	-0.343088	-0.526918	-1.61544	-0.262788	-0.27	0.393201	0.64678
MITF	1.06316	1.05915	0.391392	-0.204032	-0.18736	-1.85673	-0.265578	-0.23	0.614494	0.819925
MLIP	-0.928458	-1.2379	0.884058	-0.488261	-0.395797	1.28616	0.8802	-1.07	0.0144165	0.0443604
MTATP6P2	-1.00829	-0.115217	-1.05676	1.53871	-0.481953	1.11956	0.00394483	-0.2	0.843136	0.798794
MT-CO1	-0.582154	-0.710495	0.0273169	0.425607	-0.452923	2.04879	-0.756137	-2.32	0.00155656	0.00713294
MTCO1P12	-0.532777	-0.665587	0.0950643	0.419576	-0.51464	2.03187	-0.833503	-1.75	0.0133271	0.0443577
MTCO1P2	0.0993388	0.352271	0.111138	1.00258	-1.11371	1.09824	-1.54985	-3.66	2.40586e-06	3.13906e-05
MTCO3P12	-1.22594	-0.555472	0.230443	0.376491	-0.606935	1.90031	-0.118898	-4.04	6.88532e-08	1.51981e-06
MT-CYB	-1.21917	-1.09069	0.17954	0.269162	-0.448702	1.57343	0.736433	-2.75	3.71865e-11	1.21656e-09
MTCYBP18	0.0746426	-1.00494	0.151733	0.631905	-0.783638	1.79093	-0.860628	-3.56	5.69452e-05	0.000489529
MT-ND2	-1.18649	-1.18552	-0.0612888	0.364398	-0.30311	1.4554	0.916611	-2.5	1.00781e-09	3.2424e-08
MT-ND3	-1.245	-1.11531	-0.177813	0.419175	-0.241362	1.45851	0.901791	-2.93	5.48409e-12	2.67723e-10
MT-ND4	-1.10752	-1.10046	-0.0556171	0.532671	-0.477054	1.65644	0.551541	-2.33	2.19603e-07	4.37594e-06
MT-ND4L	-1.18235	-1.10059	-0.0132754	0.420956	-0.407681	1.61118	0.671758	-3.19	2.85605e-14	2.02314e-12
MTND4P12	-0.550918	0.351105	-0.050557	0.514874	-0.464317	1.69208	-1.49226	-1.48	0.059714	0.207339
MT-ND5	-0.226473	-0.973306	0.0207025	0.918636	-0.939338	1.73015	-0.530369	-2.93	4.31779e-09	1.02417e-07
MTND5P11	0.200702	1.0416	-0.12097	1.01856	-0.897591	0.438412	-1.68072	-4.14	1.28385e-10	5.09661e-09
MT-ND6	0.700719	-0.222866	-0.00796772	0.818887	-0.810919	1.17828	-1.65613	1.73	0.001908	0.00930362
MTND6P4	1.45397	0.261445	-0.671196	0.848277	-0.177081	-1.6143	-0.101121	-0.75	0.393296	0.494796
MT-RNR1	-0.77978	-1.00103	0.156089	0.599931	-0.756021	1.85176	-0.0709493	-3.59	5.38343e-09	1.49434e-07
MT-TC	0.0460572	-0.354312	0.381197	0.388911	-0.770107	1.72499	-1.41673	-1.27	0.117618	0.278224
MT-TE	-1.09379	0.121778	-0.530345	0.806233	-0.275888	1.77228	-0.80027	-1.65	0.0205362	0.0723127
MT-TI	-1.1059	-1.1742	-0.0325744	0.502867	-0.470292	1.54237	0.737729	-5.36	2.36037e-05	0.000206101
MT-TM	-1.14806	-1.20887	0.362638	0.169228	-0.531866	1.18063	1.1763	-5.13	5.0983e-05	0.000397063
MT-TN	0.166657	0.0654733	1.67193	0.0978669	-1.7698	-0.160178	-0.0719522	-5.44	0.000124164	0.000861987
MT-TP	-0.884016	-1.30847	-0.354317	0.630338	-0.276021	1.59818	0.594301	1.06	0.0598056	0.147742
MT-TQ	-0.903597	-1.25998	-0.0609902	0.289699	-0.228709	1.82861	0.334959	-7.25	1.23291e-12	6.67763e-11
MT-TR	0.686365	-1.05313	-0.611897	-0.154267	0.766164	-1.11418	1.48095	-0.68	0.658042	1
MT-TS2	-1.54889	-0.156088	-0.151535	0.307754	-0.156218	1.84773	-0.142757	2.9	0.0342658	0.0940019
MT-TW	-0.0774475	-0.186911	-0.975354	1.8782	-0.902851	-0.429076	0.693435	-5.42	8.57674e-05	0.000599952
MT-TY	-0.205461	-0.232641	0.106913	0.451552	-0.558466	1.84393	-1.40583	-1.76	0.0197627	0.071052
MYBPC3	-0.281456	-0.163194	0.593118	-0.069301	-0.523817	1.82923	-1.38458	0.53	0.318851	0.438774
MYH7	-0.729346	-1.07562	0.493871	0.277081	-0.770952	1.84245	-0.0374864	-0.01	0.984439	0.980706
MYL2	-1.1241	-0.896008	0.216385	0.186503	-0.402889	1.91814	0.101972	-0.23	0.679028	0.764608
MYO18B	0.220412	0.123938	0.192506	0.377287	-0.569793	1.46683	-1.81118	0.05	0.918282	0.924189
MYOM1	1.63031	0.0648269	-0.768033	0.767688	0.000345016	-1.44837	-0.246759	0.47	0.0956326	0.190995
NAV1	1.19304	1.1815	-0.144091	-0.196307	0.340399	-0.882046	-1.49249	0.93	0.0126049	0.0497529
NEBL	1.14145	1.001	0.566375	-0.347607	-0.218768	-1.74598	-0.396468	-0.28	0.562724	0.680126
NEXN	1.18602	1.16889	0.424347	-0.351378	-0.0729683	-1.44704	-0.907881	0.24	0.508273	0.596752
NKX2-5	0.214548	-0.465515	-1.09079	0.0433665	1.04743	1.43257	-1.1816	-0.95	0.0454758	0.108876
NNAT	1.24568	0.824132	0.94693	-0.645233	-0.301697	-0.700972	-1.36884	2.2	0.000764074	0.00516276
NOL4	0.193869	-1.39269	-0.391109	1.37919	-0.98808	0.968741	0.230081	-0.18	0.905157	1
NPPB	-1.30851	-0.865458	0.0774765	-0.305005	0.227528	1.80285	0.371117	-2.17	0.00188287	0.0106537
NR4A1	-1.71974	0.178184	-0.102937	-0.293057	0.395994	1.65657	-0.115013	1.6	0.0391657	0.112461
NRAS	0.958736	0.726543	-3.41361e-05	-0.52555	0.525584	-1.97852	0.293239	0.16	0.747582	0.965101
NUAK1	0.208492	-0.861554	1.63297	-1.28367	-0.349302	-0.204791	0.857853	0.9	0.0143742	0.0588157
PALLD	0.186893	-0.0042846	0.277994	-0.537819	0.259825	-1.75178	1.56917	-0.19	0.710356	0.787081
PDE4DIP	-0.939375	-1.30684	0.752502	-0.390936	-0.361567	0.986725	1.25949	-1.23	6.93007e-05	0.000536975
PDLIM4	-0.712597	-1.11136	-1.27914	0.511911	0.767225	1.14307	0.680879	-1.73	0.000597766	0.00543734
PDLIM5	0.0377797	-0.698902	1.48912	-1.26132	-0.227806	-0.515391	1.17651	0.08	0.81991	0.860218
PLN	1.29845	1.00829	-0.367227	-0.0884933	0.45572	-1.53184	-0.774904	-1.15	0.00167688	0.00836519
PPP2R3A	1.21898	0.905664	0.764099	-0.514902	-0.249197	-1.57502	-0.549622	0.4	0.403629	0.628257
RAB27A	-0.23244	-0.156667	0.131631	-0.432225	0.300594	-1.47146	1.86057	0.07	0.921029	1
RAD54B	1.09725	1.12501	0.709586	-0.222551	-0.487035	-1.47918	-0.743087	0.7	0.311097	0.46946
RBBP7	1.09236	1.03781	0.588497	-0.228883	-0.359613	-1.74804	-0.382134	-0.5	0.117121	0.220825
RBM20	1.13404	0.86205	0.722407	-0.250141	-0.472266	-0.232822	-1.76327	1.14	0.0183025	0.0577078
RBMS1 (cdc13)	0.693985	0.685687	0.171878	-0.154193	-0.0176849	-2.1116	0.73193	-0.36	0.541315	0.712592
RSU1	0.926482	1.04313	-0.01808	-0.284382	0.302462	-1.96998	0.000376744	0.98	0.010825	0.0417095
RYR2	0.377508	0.703766	0.265178	0.394692	-0.65987	-1.97523	0.893952	-0.32	0.503411	0.593177
SCN1B	-1.26824	-1.12927	-0.367725	0.137806	0.229919	1.33145	1.06606	-2.77	1.65683e-08	4.90441e-07
SCN2B	0.154152	-0.186454	-0.465523	0.633643	-0.16812	1.64318	-1.61088	0.7	0.302457	0.514991
SCN3B	-0.850733	2.0034	-0.221666	0.0665306	0.155136	-0.0660882	-1.08658	1.38	0.000133386	0.001232
SCN5A	0.0762773	-0.374014	1.0623	0.145697	-1.20799	1.41398	-1.11624	-0.5	0.372158	0.524695
SCUBE3	0.549197	1.59498	0.0499415	-0.647053	0.597112	-0.874685	-1.2695	-0.9	0.019639	0.0658338
SEPTIN2 (cdc11)	0.754542	0.584642	0.884401	-0.949576	0.0651751	-1.78853	0.449346	0.35	0.466403	0.609253
SEPTIN7 (cdc3)	1.04724	1.07405	-0.00326568	-0.166299	0.169564	-1.91016	-0.211132	-0.37	0.507972	0.724877
SGCD	-1.32418	-0.0943069	0.873128	-1.04323	0.170102	-0.112939	1.53143	5.13	2.59064e-30	1.62207e-27
SH3BGR	1.24367	0.984798	0.80738	-0.325595	-0.481785	-1.18643	-1.04204	1.14	0.00598468	0.0421086
SH3BGRL	0.192049	0.145484	0.36287	-0.694203	0.331332	-1.77526	1.43772	0.65	0.315502	0.604638
SIN3A	1.13398	0.0145941	0.176579	-0.288093	0.111513	-1.97565	0.827078	0.34	0.233028	0.454517
SIPA1L1	1.25127	0.812952	1.00856	-0.577988	-0.430571	-1.26262	-0.801597	0.9	0.181371	0.376975
SIPA1L2	1.03507	0.761833	0.698968	-0.80762	0.108652	-1.78761	-0.00929198	-0.67	0.0815781	0.169732
SLC2A4RG	-0.981348	-1.08327	0.0404012	0.127253	-0.167654	1.95052	0.1141	0.58	0.143802	0.332155
SLC39A10	1.11217	0.802643	0.107853	-0.191249	0.0833957	-2.01344	0.0986343	-1.46	0.00481725	0.0240536
SLC8A1	1.25479	1.03568	0.342802	0.0894948	-0.432297	-1.60203	-0.688443	-0.1	0.814285	0.81671
SORBS2	1.32502	0.76632	0.7352	-0.644404	-0.0907959	-0.542574	-1.54876	1.2	0.00321743	0.0140403
SRF	-0.533778	-0.914938	-0.717453	-0.117021	0.834474	1.86537	-0.416651	-0.04	0.932199	0.88745
SVIL	0.912695	0.630969	1.19267	-1.4165	0.22383	-0.993599	-0.550065	0	0.989642	0.984359
TAF5L	-0.458607	-0.92708	1.10482	-1.03923	-0.0655907	-0.219632	1.60532	-0.65	0.0547005	0.161023
TAGLN	-1.24483	-0.932777	-0.11852	-0.55856	0.67708	0.627908	1.5497	-0.23	0.718743	0.802452
TBL1XR1	1.1292	0.723896	-0.241606	0.0919154	0.14969	-2.02078	0.167676	0.15	0.758424	0.780747
TBL1XR1-AS1	-0.557259	1.18217	-1.60189	0.865201	0.736689	-0.658398	0.0334917	-1.26	0.396015	1
TBX20	1.16307	1.07295	0.514479	-0.244794	-0.269685	-1.6652	-0.570818	0.5	0.45351	0.591858
THSD4	1.18341	0.452763	0.0177813	0.68362	-0.701401	0.205728	-1.8419	0.07	0.853184	1
TNNC1	-0.51694	-0.678024	0.602098	-0.147885	-0.454213	2.0061	-0.811131	0.3	0.527689	0.661007
TNNI3	-0.866107	-1.01668	-0.213719	0.365442	-0.151723	2.00006	-0.117274	0.68	0.254939	0.409222
TNNT2	0.855706	1.01113	0.835515	-0.228482	-0.607033	-0.101538	-1.7653	2.16	0.00272257	0.011259
TOP1	1.12521	0.997985	0.31972	-0.224919	-0.0948005	-1.87466	-0.248539	0.07	0.898698	1
TRDN	0.996523	0.909568	0.90324	-0.369694	-0.533547	-1.70333	-0.202762	-0.93	0.0546701	0.12323
TRDN-AS1	0.922828	0.12716	1.47701	-0.169995	-1.30702	-1.10041	0.0504249	0.26	0.488588	0.73527
TRIM33	1.02834	0.931212	0.331049	-0.101845	-0.229204	-1.9755	0.0159463	0.16	0.804581	1
TTN	1.02447	1.16911	0.792073	-0.0912826	-0.700791	-1.25638	-0.937193	0.08	0.855814	1
TTN-AS1	0.702653	1.22254	0.878492	0.128658	-1.00715	-0.540798	-1.3844	-0.86	0.125944	0.291656
UBE2C	1.26255	1.16517	0.13867	0.0419504	-0.18062	-1.36849	-1.05923	1.76	2.27671e-05	0.000350707
VCL	-0.70911	-0.822491	1.00074	-1.33393	0.33319	1.38057	0.151027	-0.29	0.337265	0.462438
XKR4	0.98133	0.613804	1.42791	-0.928872	-0.49904	-0.45316	-1.14197	3.56	0.000694011	0.00412914
ZEB1	1.01396	0.941157	-0.00352145	0.120063	-0.116542	-2.01362	0.0585079	0.43	0.409347	0.657992
ZNF644	1.24106	0.992711	-0.050563	0.0300889	0.0204741	-1.8153	-0.41847	-0.23	0.694149	0.908156
