# Supplementary material for: Comprehensive promotion of iPSC-CM maturation by integrating metabolic medium with nanopatterning and electrostimulation
Source: Nat Commun. 2025 Mar 21;16:2785. doi: 10.1038/s41467-025-58044-6 (PMC11928738; doi:10.1038/s41467-025-58044-6)
Supplement: Supplementary file 9 — Source Data [file 41467_2025_58044_MOESM9_ESM.xlsx]

## Sheet: Figure 1
Figure 1e	Z-disk orientation - frequency distribution (%)
	Conditions	B27		MM		MM+NP		MM+NP+ES
	iPSC line_experiment Angle °	isWT7_1	iWTD2_1	isWT7_1	iWTD2_1	isWT7_1	iWTD2_1	isWT7_1	iWTD2_1
	-85	4.28185	5.17458	5.60189	6.25815	12.8096	13.565	11.1175	20.211
	-75	4.67004	5.77044	5.8938	5.64057	9.99935	11.2808	10.962	14.5127
	-65	4.8112	6.28789	6.22741	5.26316	6.73812	8.07019	8.45622	7.61018
	-55	5.66404	6.62764	5.8243	5.40726	4.48337	5.50012	6.59562	3.64991
	-45	6.14045	6.67468	6.005	5.27002	3.11744	3.5944	4.42972	1.9491
	-35	6.23456	6.19904	5.9633	5.37295	3.11744	2.80564	3.75	1.19181
	-25	6.8639	5.66067	5.32388	5.02985	1.99333	2.48802	3.00691	2.02359
	-15	6.40513	5.64499	5.67139	4.55637	1.88223	2.65213	3.09908	1.40286
	-5	5.6111	5.18503	5.22658	4.58382	1.96066	4.54197	2.8053	1.67598
	5	6.52276	5.96383	6.04671	5.22199	1.79073	3.71615	2.77074	1.57666
	15	6.01106	5.56136	5.15708	4.74165	2.22208	2.73947	2.85138	1.60149
	25	6.01694	5.40456	5.11537	4.87889	2.32011	2.2948	3.55415	1.46493
	35	4.95824	5.24775	5.40033	5.4004	2.7776	2.36098	3.1682	1.47734
	45	5.517	5.55614	5.65054	5.72977	4.11084	2.5489	3.7212	1.77529
	55	5.517	4.98118	5.28913	5.95622	6.14992	3.5547	4.68318	2.42086
	65	5.19939	4.92369	5.44899	6.34735	8.58767	6.183	6.10599	5.41279
	75	4.7465	4.60485	5.35168	7.459	12.4306	9.32215	8.48502	11.2849
	85	4.82884	4.53167	4.80261	6.88259	13.5089	12.7816	10.4378	18.7585
	Conditions	B27	MM	MM+NP	MM+NP+ES
	Number of experiments	2	2	2	2
Figure 1f	Nuclei orientation - frequency distribution (%)
	Conditions	B27		MM		MM+NP		MM+NP+ES
	iPSC line_experiment Angle °	isWT7_1	iWTD2_1	isWT7_1	iWTD2_1	isWT7_1	iWTD2_1	isWT7_1	iWTD2_1
	-85	7.14286	5.82524	7.31707	3.48837	2.50896	2.13904	0.380228	0.666667
	-75	5.10204	5.82524	7.31707	3.48837	3.22581	0.534759	1.90114	2.66667
	-65	6.12245	5.82524	7.92683	4.65116	3.58423	3.20856	3.80228	4
	-55	4.08163	4.85437	7.31707	4.65116	2.50896	0.534759	4.18251	2
	-45	5.10204	2.91262	5.4878	5.81395	4.6595	1.60428	4.18251	2
	-35	1.02041	4.85437	3.65854	2.32558	8.96057	3.74332	4.56274	4
	-25	7.14286	5.82524	6.09756	9.30233	8.60215	7.48663	4.56274	8.66667
	-15	6.12245	6.79612	6.09756	9.30233	10.7527	10.6952	6.08365	10
	-5	5.10204	6.79612	4.26829	3.48837	6.45161	18.1818	10.2662	12
	5	6.12245	8.73786	3.04878	3.48837	9.319	12.8342	12.5475	18
	15	4.08163	1.94175	6.70732	11.6279	13.2616	6.41711	13.6882	8.66667
	25	5.10204	4.85437	5.4878	5.81395	7.8853	8.55615	12.5475	7.33333
	35	6.12245	4.85437	5.4878	4.65116	4.6595	5.34759	6.08365	4.66667
	45	8.16327	6.79612	3.04878	6.97674	3.22581	3.20856	6.46388	4
	55	2.04082	1.94175	6.70732	4.65116	3.22581	4.27807	2.6616	4.66667
	65	6.12245	7.76699	5.4878	9.30233	3.22581	4.81283	1.90114	2
	75	5.10204	7.76699	4.26829	4.65116	2.15054	3.74332	3.04183	3.33333
	85	10.2041	5.82524	4.26829	2.32558	1.79211	2.6738	1.14068	1.33333
	Conditions	B27	MM	MM+NP	MM+NP+ES
	Number of experiments	2	2	2	2

## Sheet: Figure 2
Figure 2b
	RMP - Resting membrane potential (mV)						Vmax - maximum AP upstroke velocity (V/s)						APA - AP amplitude (mV)
	Conditions iPSC line_experiment	B27	MM	MM+NP	MM+NP+ES		Conditions iPSC line_experiment	B27	MM	MM+NP	MM+NP+ES		Conditions iPSC line_experiment	B27	MM	MM+NP	MM+NP+ES
	isWT7_1	-56.17	-51.39	-57.6	-57.18		isWT7_1	5.25	5.092	4.556	4.306		isWT7_1	71.18	87.3	89.66	80.19
		-60	-52.61	-50.31	-55.71			5.935	5.043	3.735	6.499			96.86	84.72	74.37	86.58
		-60	-63.29	-61.71	-71.16			7.303	6.954	5.547	19.88			102.9	101.9	105.6	112.4
		-48.74	-61.07	-53.52	-58.56			3.137	4.905	6.93	7.898			81.45	97.22	89.06	102.9
		-60.39	-56.49	-60.89	-68.57			5.121	3.584	5.119	4.656			94.55	82.71	91.8	103.6
				-65.7						5.367						102
	isWT7_2	-44.21	-36.35	-53.82	-74.8		isWT7_2	4.102	7.214	5.849	6.855		isWT7_2	57.5	66.26	85.52	108.8
		-42.93	-56.82	-46.91	-71.69			2.951	4.777	8.197	7.316			62.32	88.01	82.82	109.6
		-42.71	-39.22	-48.93	-76.06			3.315	4.237	5.342	23.38			63.65	54.6	76.65	115.6
		-41.6	-44.88	-55.62	-59.64			2.925	4.172	7.971	6.087			64.86	68.55	85.55	85.3
		-28.36	-49.34	-50.97				2.563	5.108	9.281				50.88	82.1	84.14
			-41.18						3.484						56.67
	isWT7_3	-44.62	-51.86	-48.92	-70.96		isWT7_3	5.483	3.451	4.376	5.397		isWT7_3	64.06	69.01	72.71	92.56
		-41.1	-49.19	-59.06	-64.25			4.237	4.594	4.945				57.84	75.39	88.78	83.67
		-56.2	-44.19	-55.09				4.725	5.288	6.551				87.78	71.52	78.92
		-43.84	-48.03	-60.12				3.31	3.232	6.259				46.07	54.79	76.66
		-34.04	-49.9	-54.64				2.63	4.341	5.615				51.68	72.7	78.54
			-44.9						3.64						72
			-51.17						4.816						66.31
	iWTD2_1	-40.85	-38.74	-65.82	-64.27		iWTD2_1	6.395	5.545	5.707	23.9		iWTD2_1	76.98	78.65	88.33	92.49
		-29.04	-51.43	-75.28	-70.46			3.688	5.347	10.95	19.81			62.32	81.72	103.1	100.6
		-41.07	-63.26	-64.65	-74.59			3.127	7.318	5.882	5.377			73.92	101.5	90.51	88.95
		-43.13	-35.18	-67.99	-70.18			3.96	5.342	14.9	13.16			83.08	78.92	109.1	120.5
		-36.59	-58.98	-63.55	-43.91			5.506	6.083	6.223				84.24	95.51	103	81.7
		-31.08	-40		-63.49			2.811	5.095					48.13	78.88		97.07
			-62.4						5.207						99.97
	Number of experiments	4	4	4	4		Number of experiments	4	4	4	4		Number of experiments	4	4	4	4
	Number of cells	21	25	21	17		Number of cells	21	25	21	14		Number of cells	21	25	21	17
Figure 2c
	APD90 - AP duration at 90% repolarisation (ms)
	Conditions iPSC line_experiment	B27	MM	MM+NP	MM+NP+ES
	isWT7_1	1384	979.8	1348	1085
		1596	697.9	1091	620.9
		1428	743.2	1494	768.4
			807.7	999.8	645.8
			517.4		664.3
	isWT7_2	970.6	1287	421.9	317.4
		1388	601.9	534.3	558.3
		875.4	1019	323.4	603.9
		1187	738.9	323.4	540.6
			509	431	405.9
	isWT7_3	793.4	529.6	718.2	419.6
		668	498	1522	299.9
			511.8	919.7	512.9
			437.8	640.6	469.4
			761.1	822.7
			768.8
			497.6
	iWTD2_1	360.1	478	514.8	403.8
		467.9	930.3	574.1	412.8
		983.2	1252	706.3	349.6
		645.4	484.1	440.4	596
			1053	513.8	716.7
			495.5	998.2	395.2
			974.6	976.7
				241.6
	Number of experiments	4	4	4	4
	Number of cells	13	24	22	20
Figure 2e	Ito current density (pA/pF)
	Conditions	B27																													MM
	iPSC line_experiment Voltage (mV)	iWT7_1			iWTD2_1						iWTD2_2						iBM76_1				iBM76_2		iBM76_3				isWT7_2				isWT7_1					isWT7_2				iWTD2_1					iBM76_1
	60	5.62649	6.6627	6.39529	6.44167	5.66	6.25552	6.48606	1.44323	1.85962	3.69603	4.35292	10.7689	9.96438	7.16056	3.84137	7.48218	3.09523	3.87459	6.31587	4.64365	10.0655	5.75819	5.99626	8.10489	5.665	6.33426	5.04547	7.61778	7.69929	5.09534	4.9957	7.84943	6.77619	7.70247	8.25452	14.519	7.98596	10.0278	6.57595	10.4411	8.67201	9.13606	8.66	12.1963	10.398	6.96874	8.8921	6.64134
	50	4.81648	5.41344	4.45973	5.1904	3.99824	3.52217	2.91002	0.935333	1.71327	2.81999	4.83559	9.77729	8.26125	5.65386	4.03804	7.60642	2.77411	2.71551	5.42882	3.9576	7.4023	5.20621	4.34706	5.76529	4.73242	5.63683	3.99936	5.54492	5.98156	4.66447	4.11107	6.95956	6.33462	6.37775	5.96661	11.2952	6.18687	6.73783	4.82659	7.0644	6.93761	7.82476	7.70734	11.7206	9.72842	5.86799	7.33024	5.91924
	40	3.88197	4.19393	4.01066	4.0199	4.0044	2.28905	2.28485	1.0258	1.94425	1.87867	4.04187	8.51689	8.07197	5.58028	3.5931	6.08961	2.61578	2.16856	4.75224	3.42136	5.18091	4.92784	2.38678	4.59643	3.86961	4.23571	3.93005	4.0578	4.73298	3.62556	2.95812	5.21295	4.71483	6.95596	5.21065	8.82312	4.95822	4.84493	4.09772	5.30841	6.63951	6.18538	5.67173	11.0733	8.43236	5.15574	5.83146	4.69762
	30	3.48954	2.84355	2.07502	4.03082	2.93996	1.51878	1.64464	1.32102	1.4143	1.49691	3.64043	6.26476	6.10471	4.58104	2.84756	5.25866	2.83543	1.70548	3.78952	2.6489	3.6267	4.50857	2.64673	4.14087	3.17695	3.8503	3.1911	2.44774	3.7578	3.36421	2.23936	4.2628	4.64123	5.15865	3.92065	7.48991	4.21229	3.6282	3.06117	3.95764	5.65035	5.3113	5.07469	10.0253	6.40517	4.00098	4.39552	3.31955
	20	2.84014	1.11541	0.77425	3.14417	2.85881	1.07407	1.31623	0.973266	1.11422	1.25605	3.39261	5.12755	5.57503	4.19039	2.35427	4.47658	2.25884	1.38289	2.89083	2.00061	2.56403	4.18907	2.34095	3.55809	2.45997	3.45426	2.56938	1.59553	2.64089	2.5315	1.59186	3.16818	3.98098	3.38742	2.95306	6.10822	2.80822	2.65907	2.34855	2.86363	4.75607	3.19105	4.26066	8.61781	6.10095	3.15978	2.97447	3.4601
	10	1.87652	0.669244	-0.727807	3.52123	2.36815	0.990211	1.30537	1.23694	0.997482	0.853168	2.28478	3.96538	4.09716	3.18685	1.98703	2.78248	1.23441	0.876429	2.41277	1.47442	1.73102	3.36139	-1.93674	3.20579	1.88657	2.70706	2.26515	0.796017	2.14901	1.80209	1.21963	2.27533	2.91891	2.36449	2.40887	5.38092	1.8868	1.80274	1.36055	2.06663	3.65858	2.14194	2.74095	6.94097	4.69748	2.18518	1.79681	1.93987
	0	1.62211	-0.371802	-0.650384	3.06699	1.87024	0.960432	0.113051	0.985986	0.613431	0.632251	1.73277	2.99671	3.05257	2.9024	1.41312	2.22286	1.00089	-0.73011	2.03303	0.877589	-1.70746	3.67574	-3.84105	2.56256	1.39352	2.73564	2.14661	0.23508	1.84872	1.47785	0.950157	1.78332	2.92067	1.59366	1.58235	3.82975	1.40407	0.878832	0.761249	1.40478	2.88627	1.3114	1.95393	3.87569	2.95568	1.3998	1.01208	1.53733
	-10	1.50381	-0.260262	-1.19237	3.28073	1.60886	0.52471	0.106435	0.120748	0.683107	0.56069	1.03559	1.79099	2.54523	1.98875	1.08722	1.62195	0.871501	0.39859	1.60138	-1.05578	-2.12072	3.09406	-3.75168	2.2789	0.959049	2.3429	1.73256	-0.286255	0.91078	2.07466	1.27111	1.88554	2.99719	1.30375	1.30015	3.27227	1.18469	0.338017	0.404925	0.891485	2.43891	0.830535	1.19405	1.51288	1.46937	0.943023	0.597865	1.24865
	-20	1.57246	-0.185901	-0.727807	0.257382	1.12756	0.504672	0.0707848	1.03885	0	0.307537	0.7244	1.18129	2.07276	1.47618	0.813018	1.01746	0.663931	0.694792	1.31834	-1.06794	-2.27255	2.98343	-4.38668	1.385	0.647359	1.93795	1.60655	-0.794269	0.380461	1.80433	1.00372	1.40627	2.15568	1.16906	0.836532	2.71474	0.394902	0.225344	0.226757	0.472769	2.2357	0.502693	0.814155	0.577064	1.14344	0.735613	0.354582	1.32855
	-30	1.68837	-0.446163	-0.603916	0.221444	0.746382	0.354616	0.0844756	0.793895	0	0.254549	0.678805	0.987245	2.23372	1.04003	0.840587	0.64944	0.376711	0.823649	0.950747	-0.997759	-1.99366	2.8056	-4.48187	1.52498	0.466542	1.88891	1.50477	-1.02584	0.114514	1.51757	1.23041	1.28217	2.42867	1.01867	0.332597	1.4301	0.0877598	-0.24788	0.16197	-0.0540285	1.2737	0.174851	0.461355	0.376463	0.476479	0.36743	-0.149347	1.14553
	-40	1.22239	-0.520523	-0.650384	0.212275	1.05652	0.521309	0.103133	0.933539	0	0.280592	0.797896	0.646198	1.69924	1.4536	1.10105	-0.170153	-0.250681	0.758771	0.762891	-1.09655	-2.0817	2.56112	-5.4257	0.872484	-0.318265	1.56224	1.22887	-1.15775	-0.385142	1.58313	1.32736	1.4919	2.26957	1.02751	-0.0201581	0.484794	-0.175513	-0.360552	-0.0647875	-0.337692	0.894302	-0.0874257	-0.189965	-0.561306	-0.26431	-0.113835	-0.374263	0.872973
	Conditions	B27	MM	MM+NP	MM+NP+ES
	Number of experiments	7	9	6	6
	Number of cells	29	48	24	27
	Šídák's multiple comparisons test
		Voltage (mV)	Adjusted P value, Summary
			MM vs. B27		MM+NP vs. B27		MM+NP+ES vs. B27
		60	2.79964e-06	****	7.75486e-06	****	1.96861e-31	****
		50	4.3343e-05	****	3.80094e-05	****	2.68296e-24	****
		40	0.001726	**	0.000461	***	5.33882e-18	****
		30	0.010852	*	0.002067	**	9.22324e-14	****
		20	0.095683	ns	0.010437	*	5.39984e-09	****
		10	0.21453	ns	0.029745	*	1.30421e-06	****
		0	0.217279	ns	0.094768	ns	5.18316e-05	****
		-10	0.477296	ns	0.180846	ns	0.001508	**
		-20	0.590304	ns	0.349172	ns	0.007654	**
		-30	0.884178	ns	0.581367	ns	0.070771	ns
		-40	0.947186	ns	0.598143	ns	0.110478	ns
Figure 2g
	Conduction velocity (cm/s)						Spike amplitude (mV)						Spike slope (V/s)
	Conditions iPSC line_experiment	B27	MM	MM+NP	MM+NP+ES		Conditions iPSC line_experiment	B27	MM	MM+NP	MM+NP+ES		Conditions iPSC line_experiment	B27	MM	MM+NP	MM+NP+ES
	isWT7_1	22.3588	27.1659	27.224	27.7376		isWT7_1	3.505	10.114	10.729	14.425		isWT7_1	-4.53662	-19.9595	-23.0308	-30.8241
		15.9059	24.3773	25.3494	28.5877			3.946	14.011	12.299	17.509			-4.41869	-28.3349	-26.0998	-36.4318
		24.5928	22.9968	23.6678	28.2482			2.053	14.204	14.213	17.45			-2.41905	-28.7262	-29.6798	-36.6145
		15.8036	23.0118	23.7414	26.7536			5.27	11.23	10.832	14.78			-6.59188	-21.7409	-22.1536	-30.6306
		17.7832	22.3973	23.2908	22.857			3.078	11.988	13.154	18.617			-3.21239	-24.1887	-27.2196	-38.5767
		21.5095	25.6364	23.5118	26.1771			3.332	13.276	12.352	16.234			-4.09663	-26.5871	-26.0727	-33.4091
	isWT7_2	13.7931	21.5392	18.5032	22.7572		isWT7_2	2.45336	2.83403	3.05613	15.4281		isWT7_2	-2.32985	-4.86627	-5.45188	-32.99
		10.1813	19.2608	25.078	19.7109			7.3705	3.10061	2.47159	6.41681			-9.87719	-4.49129	-4.72941	-11.8612
		11.9557	14.1201	22.0191	15.5623			2.66248	3.2332	7.8208	11.1372			-2.44809	-4.73074	-15.6774	-19.3581
		24.4352	17.3404	18.8438	18.1252			1.96753	2.72895	2.89031	6.39267			-1.86922	-4.4921	-5.48667	-11.3466
		10.2012	14.9974	17.3596	20.4529			3.26516	11.8232	2.60295	7.86245			-2.87411	-20.9039	-5.05735	-13.8863
		10.0573	15.8798	18.3003	22.3323			3.92414	8.59339	6.14928	8.43089			-3.95153	-15.2399	-12.783	-15.1698
	iWTD2_1	8.3511	27.4041	31.3208	39.191		iWTD2_1	4.308	14.4031	16.1874	18.4571		iWTD2_1	-5.37137	-31.8047	-36.8789	-43.1959
		6.3853	26.26	29.8606	43.3004			3.234	15.8208	12.2425	17.5901			-3.23494	-34.6352	-28.9514	-41.013
		6.5147	26.481	31.7491	33.0988			2.589	19.1152	18.6651	21.3873			-2.38756	-41.82	-42.3942	-48.7747
		7.4495	26.1514	26.283	34.9142			3.215	14.7427	16.0336	21.2439			-3.3803	-32.7222	-35.8375	-47.832
		6.8188	24.001	29.3881	29.3772			4.253	18.0117	16.1468	22.5523			-4.66301	-39.6691	-35.9717	-50.3304
		6.5764	22.5175	29.1357	27.5635			3.233	13.7855	16.5043	18.9833			-3.08335	-29.8358	-37.1931	-41.9811
	isWT7_3	8.6446	22.7781	28.8122	30.8388		isWT7_3	1.99961	4.75675	8.19905	8.67975		isWT7_3	-2.20648	-9.10523	-19.1384	-19.6937
		9.3592	22.6861	27.3141	24.7668			1.74934	11.5311	11.3279	8.62977			-1.93996	-24.6308	-25.1466	-19.257
		10.1807	21.1724	29.8962	44.4225			2.53283	6.01114	11.8458	8.39733			-2.67995	-12.096	-27.4765	-19.1135
		9.7891	21.3503	27.5519	25.5305			2.23867	7.43777	10.8527	8.86411			-2.77015	-14.772	-26.8752	-19.3844
		10.6133	21.4919	30.9713	30.5704			2.3807	11.483	13.6798	8.57472			-2.47499	-23.9555	-31.6408	-18.9331
		10.3306	23.2468	26.2232	25.3919			2.25711	5.50288	7.31066	8.1732			-2.66922	-10.3885	-16.2724	-18.0279
	Number of experiments	4	4	4	4		Number of experiments	4	4	4	4		Number of experiments	4	4	4	4
	Number of cultures	24	24	24	24		Number of cultures	24	24	24	24		Number of cultures	24	24	24	24
[truncated: 80 more columns]

## Sheet: Figure 3
Figure 3b	INa current density (pA/pF)
	Conditions	B27																																											MM
	iPSC line_experiment Voltage (mV)	isWT7_1						isWT7_2						iWTD2_1							iBM76_1				iBM76_2				isWT7_3			isWT7_4			iBM76_3					IWTD2_2					isWT7_1
	-80	1.18115	-1.6179	1.69184	2.60582	1.67758	-1.61996	0.761647	1.39119	1.60557	-2.03498	-2.51275	-2.85763	-0.799223	-1.06903	1.17505	0.728884	0.802931	1.24849	2.04249	-19.4309	-2.50248	-7.26746	-7.78968	-3.07972	4.2409	3.2034	-3.14568	-7.73845	-5.14415	-3.14764	-6.53727	-5.65719	-3.06473	-3.84766	-11.373	-11.2538	2.81842	-5.88731	-7.78308	6.10937	-7.238	-5.07073	4.64794	-1.29325	1.41068	-2.35284	0.855308	2.40445
	-75	-0.989889	1.32648	-1.50483	-2.76773	2.24526	-1.30012	-0.7149	1.00474	1.56788	2.00508	-3.0737	-2.45862	-0.90496	1.22483	0.645076	-0.992895	-0.53049	-0.904592	-2.42026	9.62889	-2.09388	-9.55196	-10.422	-1.96036	-4.97712	-4.21984	-3.05694	-8.74637	-6.6139	-7.58647	-5.58056	-5.49213	-3.33666	-4.15969	-13.8348	5.21651	3.30992	7.61269	-9.84038	6.32895	-5.4096	4.25307	-4.77209	1.16645	1.57025	2.15745	-0.870172	3.19981
	-70	-0.953067	-1.25466	-1.60098	-2.00864	2.77301	1.28827	-1.0937	-1.26456	-1.65919	-1.95506	2.27157	-2.07457	0.896385	-0.959639	-0.950569	-0.76987	0.56769	-1.0135	-2.32631	-16.3285	-3.10862	-6.6345	-8.05925	-1.70451	-4.84223	-3.72444	-4.12405	-8.28595	4.67046	-3.78194	6.26915	-7.44337	-2.57233	3.57605	-10.8838	-5.79906	3.65311	7.01934	10.7217	-6.38511	-7.64609	5.19306	4.439	-1.65333	-2.10629	-2.62046	-1.0426	-2.51029
	-65	1.30255	-1.84203	-2.31891	-2.10773	-2.24146	-1.4835	0.855964	1.60887	-1.8233	-3.3271	-2.99848	2.92745	-1.06129	1.00108	0.600944	-0.518372	-0.693641	-1.10934	-2.18178	-10.6203	-2.08395	-9.48382	-11.2592	-3.21794	-6.84223	4.60212	2.38676	7.04984	4.84957	3.608	-7.83409	-7.35703	-2.88293	-4.66299	-9.3657	4.99906	-3.20548	6.52568	7.19714	-5.62234	-8.39026	6.496	3.59857	-1.44932	-1.25982	-3.10705	-0.968279	-2.9721
	-60	-1.30401	-1.75978	-1.34089	-2.91882	-2.51743	1.3345	-1.13834	1.04447	1.59571	-2.46721	2.88245	-2.59877	-0.815506	1.00122	-1.051	-0.969207	-1.05927	-1.45738	2.01146	-14.7575	-2.34497	-10.9165	-11.3555	-3.99634	6.23451	-4.85651	-2.51082	-7.13376	-4.37903	-6.42639	-5.53273	5.67902	-3.14857	-3.82415	-11.4056	-4.18175	-3.92329	7.70695	-7.01774	-6.04628	5.87373	-6.84075	4.1424	-1.49466	1.75067	-3.38153	-1.2956	-5.51965
	-55	-1.7846	-2.55952	-2.05274	-5.47964	-2.09788	-1.73973	1.33856	-1.61262	-2.03849	-4.87931	-3.16303	2.44084	1.01141	1.75703	-1.24863	-0.9125	-1.13576	-0.983065	2.48131	-11.2039	-3.70919	-7.25034	-11.4382	-15.626	-5.84414	3.66843	3.43076	-12.063	-7.30165	4.29914	-7.14776	-5.31691	-3.57211	-4.90301	6.36579	6.88113	-4.52803	-7.3571	-9.99454	-5.6776	5.30398	-5.36077	5.14597	-1.13586	-1.80133	-4.82495	-2.12158	-4.65959
	-50	-3.85144	-4.20626	-2.66744	-11.2745	-2.89975	-2.30108	-1.89542	-2.0236	-4.8229	-10.6965	-3.29296	-2.16167	-1.39676	-2.13053	-1.63622	-0.866556	-3.70824	-1.55031	-2.9686	-12.8705	-7.38228	-10.2905	-11.0597	-36.3432	-12.0672	-6.16773	-4.14661	-14.5889	-6.43519	-4.79276	-8.23979	-8.27476	-2.29257	-7.24075	-7.2108	-8.0033	-5.31084	-7.79819	-7.31992	-7.63158	-7.13717	-7.78114	-4.478	-2.28637	-2.91672	-8.81298	-48.4855	-4.25894
	-45	-11.1801	-8.23794	-3.01329	-21.4209	-4.54289	-4.12962	-3.18398	-3.69087	-10.7751	-27.2496	-4.32856	-4.10912	-1.01685	-3.075	-6.158	-1.50093	-98.0898	-1.24405	-2.59457	-12.5362	-30.1805	-9.98722	-14.6974	-37.4988	-14.8575	-5.79465	-7.55851	-32.2916	-10.1658	-5.44212	-13.5036	-10.3657	-3.83949	-9.46216	-9.39927	-6.11604	-6.13278	-9.46707	-11.1842	-9.21438	-7.72565	-6.55427	-7.93417	-3.24409	-4.24507	-18.4217	-78.6201	-11.9629
	-40	-37.7753	-16.2221	-5.28119	-32.5727	-8.73858	-8.50731	-5.29941	-6.25743	-30.578	-49.2801	-7.82991	-9.77973	-1.1584	-7.06111	-30.3363	-0.973171	-98.0327	-1.77796	-3.58759	-20.5304	-31.9889	-17.5639	-17.3725	-37.3135	-27.8999	-13.3511	-17.195	-46.9564	-16.8845	-9.45403	-19.8477	-24.7745	-6.71677	-16.6331	-16.5354	-8.89858	-6.15619	-9.38429	-17.7824	-31.0648	-10.8512	-15.976	-14.3442	-5.10359	-6.53528	-35.1928	-102.904	-19.3281
	-35	-76.3684	-24.7646	-7.46832	-44.0618	-16.1861	-16.6277	-7.88632	-10.2148	-60.5217	-68.1027	-12.4433	-21.4489	-1.76143	-13.9878	-54.4278	-1.96898	-91.2735	-2.85498	-4.60827	-23.7362	-30.325	-17.391	-19.214	-34.2345	-31.2684	-25.4263	-24.2873	-45.3199	-23.5998	-13.0758	-32.0674	-49.0625	-6.85078	-22.4041	-22.4029	-15.7434	-7.33795	-14.4236	-39.94	-73.2285	-24.9342	-34.9275	-21.9853	-10.3203	-11.5404	-56.3631	-110.972	-34.1177
	-30	-93.0613	-32.0254	-9.0565	-48	-23.703	-25.5396	-12.469	-16.5253	-88.7884	-80.24	-16.2607	-38.831	-2.27935	-21.9908	-57.1498	-3.07914	-83.9673	-3.21291	-5.93957	-35.3594	-29.6796	-24.9566	-23.9915	-35.0098	-31.2193	-44.1655	-29.3289	-49.2553	-28.6661	-17.1367	-31.9637	-71.2697	-13.2222	-25.8609	-25.6642	-24.5222	-7.49476	-11.0912	-61.8929	-107.433	-40.3573	-54.7198	-26.7939	-13.1726	-15.1545	-69.5271	-111.342	-48.9305
	-25	-93.0219	-35.6099	-10.2727	-52.0255	-28.9585	-30.9585	-14.7636	-18.8923	-105.42	-88.0773	-17.9551	-56.501	-4.25993	-27.8333	-55.219	-5.09531	-77.4318	-5.26334	-9.61861	-34.2947	-26.8106	-31.5017	-28.2728	-34.4686	-27.8117	-57.1552	-31.9227	-38.7763	-29.6889	-24.3235	-37.6948	-82.5546	-14.1179	-25.758	-32.2995	-32.0646	-11.7329	-18.7305	-83.4038	-103.928	-85.1509	-67.7091	-30.0837	-17.7201	-17.7279	-80.6001	-105.657	-59.9462
	-20	-90.3001	-35.6166	-11.63	-51.6545	-29.346	-33.1215	-15.4827	-21.1029	-110.249	-85.3025	-22.0797	-71.6682	-6.36809	-31.6	-52.1389	-6.90323	-71.2841	-5.79474	-12.2028	-38.9169	-25.2099	-24.7777	-23.2472	-28.9834	-29.8785	-63.3296	-30.2699	-39.2294	-30.6775	-28.3568	-30.4699	-85.4444	-13.055	-26.5467	-40.6588	-33.1472	-12.7865	-25.481	-91.3029	-103.415	-130.85	-70.863	-26.4605	-17.1583	-18.5658	-86.1634	-97.7633	-63.2224
	-15	-83.187	-35.7584	-12.5444	-47.5509	-29.2733	-32.6177	-15.5521	-20.4407	-108.186	-83.0574	-21.0974	-73.8315	-6.7193	-31.5333	-46.9127	-7.98953	-64.6955	-6.69447	-13.1709	-43.9662	-22.5184	-23.0554	-15.572	-26.1726	-21.9328	-59.6155	-27.9442	-34.3974	-25.8441	-27.6927	-35.7006	-89.614	-15.2211	-28.3517	-31.0145	-35.3439	-12.6642	-26.258	-96.8963	-98.9602	-152.325	-66.0988	-21.8143	-18.1039	-17.6243	-80.9308	-89.1432	-56.7016
	-10	-74.4476	-32.0136	-11.0091	-43.4991	-28.4289	-30.2908	-15.1964	-19.2901	-101.072	-76.5155	-21.6357	-78.7006	-7.40753	-29.5	-42.7365	-8.54069	-58.5184	-7.16209	-14.9302	-35.1527	-21.7121	-18.8595	-17.0512	-26.8796	-21.501	-59.5793	-23.9582	-33.1947	-23.5012	-23.2782	-22.7421	-71.8131	-13.6251	-25.7654	-28.774	-30.3623	-11.4664	-27.8024	-87.3124	-79.9679	-143.861	-57.2553	-18.8351	-16.5939	-16.4501	-75.5396	-78.8823	-53.4995
	-5	-64.7852	-27.3374	-9.87884	-37.9855	-23.7386	-26.4869	-13.7651	-17.0265	-89.8551	-67.2252	-18.0517	-69.2533	-6.48895	-25.3375	-37.3506	-7.99006	-52.8833	-6.39776	-14.534	-28.5111	-20.7989	-16.9233	-11.555	-22.078	-17.7197	-51.1591	-23.5885	-29.0452	-21.8276	-25.1005	-16.2171	-57.5622	-12.3019	-22.6909	-31.696	-32.8269	-8.55484	-16.6767	-81.719	-72.6444	-146.351	-53.1673	-9.20394	-14.928	-14.6122	-64.8097	-69.4475	-49.8434
	0	-54.6652	-23.5543	-8.18746	-29.0055	-20.242	-21.3304	-12.9495	-13.7158	-73.6232	-56.1891	-15.9394	-62.2956	-5.31924	-21.2008	-33.1599	-8.15376	-47.4449	-5.36166	-11.7681	-24.2251	-20.5476	-18.2581	-17.5959	-20.5529	-12.9738	-45.8958	-19.8447	-28.1195	-20.7361	-19.0348	-14.5049	-46.7552	-10.4086	-22.7438	-26.3566	-25.2373	-7.64911	-18.9595	-69.2769	-61.335	-130.377	-43.0018	-8.34419	-10.9469	-11.4456	-49.7704	-58.3663	-43.5431
	5	-45.1247	-17.8862	-6.33638	-20.4336	-14.8003	-15.8954	-10.3709	-9.92151	-58.7768	-45.695	-14.1919	-50.5598	-5.47565	-16.3944	-28.1708	-7.17166	-42.4539	-4.20094	-11.5177	-20.4444	-17.4003	-16.9932	-15.3922	-17.6943	-11.1845	-36.8292	-16.9275	-14.0388	-11.6838	-17.6789	-12.048	-33.3667	-9.76434	-21.7663	-21.6633	-21.7679	-8.57116	-14.1275	-56.1282	-54.2304	-125.569	-35.7918	9.71807	-7.95378	-8.06548	-38.9906	-48.2275	-28.0056
	10	-35.241	-12.6685	-4.84357	-13.3327	-7.9214	-10.3338	-8.79486	-6.48245	-42.5786	-33.9522	-9.05373	-37.0941	-2.93696	-10.6353	-25.173	-6.55011	-38.2563	-3.50844	-7.73424	-16.5942	-17.8983	-12.6073	-8.63086	-16.41	10.0796	-30.4625	-14.3261	-11.912	-10.1822	-10.646	-7.66948	-19.0305	-7.9659	-22.1423	-14.4936	-17.1542	7.38755	-11.1045	-43.8561	-41.9872	-103.155	-23.1917	10.9585	-5.27251	-4.18036	-24.6563	-38.2373	-16.089
	15	-25.7513	-8.0825	-3.36283	-6.40636	-3.01887	-4.45077	-6.7249	-4.00991	-26.1443	-22.7433	-4.00543	-20.8154	-2.21004	-5.91528	-20.9412	-5.11532	-33.8971	-3.21762	-7.66123	-13.8454	-15.941	-16.9361	-12.8244	-13.5653	13.7998	-22.9156	-8.19468	-9.86672	-9.7557	-11.2468	-7.53338	-13.5251	-5.92159	-17.8161	-18.059	-12.3684	-5.89033	-8.5426	-27.4482	-32.2471	-87.7298	-17.556	17.5642	-3.27756	-2.19383	-8.88147	-29.0829	-11.0009
	20	-18.0259	-3.56077	-3.56401	-2.88936	4.57944	-2.72427	-5.20916	1.83493	-8.52232	-10.2389	-3.13438	7.95807	-2.01359	5.22306	-17.3574	-3.96633	-29.4898	-1.26036	-2.85871	-11.8744	-14.119	-15.9549	-14.7724	-14.989	14.7326	-15.5988	-8.47717	-12.1034	-10.4921	-8.63602	-7.37589	-13.7857	-3.10578	-14.2192	-12.049	-8.93066	6.28281	-8.58792	-17.7694	-27.0507	-70.8368	12.3941	16.5581	3.54794	4.92244	12.7948	-20.6759	9.17201
	25	-11.7424	3.35234	-2.86025	8.14709	9.06768	6.95923	-4.54914	5.00911	8.93507	5.87728	5.54901	11.168	2.25471	8.27833	-14.6092	-3.32609	-25.6343	1.95775	4.66459	9.38957	-13.5548	-12.8765	-9.06394	-11.2818	16.7574	-9.41627	-7.87299	-8.85703	-8.47879	30.6008	11.873	25.1468	3.59405	-16.966	-12.9456	-10.2972	-5.97597	-10.8943	-11.2885	-18.8184	-49.8073	10.7371	27.668	7.4502	7.81182	23.748	-13.3113	11.7702
	30	10.5189	7.63131	3.20725	17.0255	15.9146	12.2269	3.93109	7.56255	25.4858	14.1932	9.33105	25.7987	4.65731	14.8089	-11.6073	-2.9548	-22.6906	2.37912	4.99315	-8.37855	-13.3238	-10.3458	-11.0401	-9.3491	18.4561	7.90582	6.21705	-9.50727	-8.32443	7.55455	14.1679	37.9502	-3.61295	-15.6605	-11.6688	-10.9991	-7.50031	-13.664	14.648	10.6393	-30.061	16.4987	30.5113	10.7182	11.8004	39.6457	16.0693	29.0908
	35	18.8689	11.7948	3.68452	21.4455	18.6751	16.8585	3.22473	11.8511	41.5455	22.3549	13.1532	39.6938	5.80669	19.0456	-9.21026	-1.97508	-19.5853	3.56849	6.60341	13.5014	-12.5651	14.3049	11.5072	-12.0724	20.6101	6.24742	6.38547	-9.85218	10.2514	10.1096	18.8049	54.647	5.20026	-16.3277	-8.48848	12.1599	6.84997	-9.07553	31.2462	15.8389	-19.4047	22.3327	37.0089	13.5458	15.2295	54.131	23.9994	37.5792
	40	26.3459	14.4538	4.7162	27.2845	24.5745	20.44	4.62609	13.9949	58.4232	36.2857	17.281	53.2717	7.01419	23.6897	10.3262	-1.39634	-16.3804	4.64364	11.3541	24.4435	-9.72183	14.0596	-10.0094	-8.19478	22.868	11.1928	6.62784	11.0582	15.4863	11.496	21.2463	63.8294	4.01238	-12.3933	-13.059	14.9665	5.23598	11.9553	43.8956	21.3042	-13.2551	30.4626	42.6512	17.0375	19.9917	71.7742	32.9687	47.1066
	45	34.849	19.7761	6.43534	33.3691	27.7445	24.8	4.57817	16.3432	73.258	43.9837	21.245	68.934	9.25396	29.3306	13.0472	2.08894	20.898	6.0051	13.6257	19.1546	-10.2863	14.2002	9.4416	-7.07704	25.7183	18.0267	6.21316	11.664	17.5071	13.7823	28.8944	79.1214	6.59926	-14.6796	-15.6334	20.4585	3.69316	16.9571	56.8759	30.8408	29.1914	33.1877	46.9875	19.6165	23.3497	82.408	41.6183	61.861
	50	42.1459	21.0726	6.15056	37.1491	31.8071	28.2792	6.15985	19.1002	86.7362	54.9039	24.1604	82.0946	8.89842	33.0444	16.8272	2.47256	25.862	6.81554	15.2953	28.2029	-8.56913	25.1848	14.9659	-5.04534	28.9051	23.1794	6.56794	17.0574	18.2262	16.9476	32.4128	94.4033	8.35534	-10.9449	-14.2795	21.2486	8.55853	20.1795	73.3151	34.4307	46.7997	41.3376	52.6154	22.5888	24.7521	98.3182	49.3101	73.5023
	55	48.7113	24.4762	8.00914	39.7109	33.9171	33.0254	7.21494	21.0638	100.475	65.4133	27.9768	95.725	10.8397	38.3056	20.4861	3.32171	31.3927	8.11028	18.6506	29.7845	-7.83827	17.0554	10.0392	-4.81399	26.4323	29.4344	9.66925	13.9491	20.6901	20.4917	35.1899	104.551	11.9948	-15.0078	16.2132	26.3618	7.80622	21.3607	81.0095	43.5141	64.9472	43.3278	52.0286	26.8393	27.4749	111.52	58.9805	82.8703
	60	56.1846	25.9543	7.05617	45.0045	38.2115	35.4612	8.21056	23.4377	116.748	74.7483	29.8958	108.093	12.216	41.5556	22.3719	4.23582	36.5559	8.97626	20.4909	24.8039	-8.33053	20.379	11.1594	-5.93832	33.5286	28.5233	10.0322	21.6704	24.5515	19.8109	39.7434	118.73	11.2324	-13.4041	18.1661	26.0151	7.64264	17.8127	97.3602	51.5263	91.454	47.9493	59.3238	29.1315	32.6421	122.603	66.9471	84.1826
	65	61.8158	29.5613	8.05976	48.1791	40.758	37.6088	8.92322	25.2534	128.429	81.7834	32.7993	117.278	13.8001	45.0806	25.4004	4.4776	41.4278	9.34929	21.9287	38.6135	-6.04303	21.5273	11.7707	4.75841	35.2583	31.8362	14.86	21.2326	25.3806	25.8666	38.7317	127.095	11.8243	-14.0742	18.6397	28.8877	8.00801	24.6193	102.176	57.5392	101.92	48.839	62.9302	32.2497	36.26	136.407	74.7651	92.0973
	70	68.2011	31.7009	8.99379	51.3282	44.1523	39.7654	9.6957	26.7262	141.328	91.275	33.6069	125.563	15.2256	50.0889	28.3063	6.22521	45.9518	10.0226	26.2958	43.7082	-6.39612	22.4336	13.2677	5.98391	38.7188	39.8997	14.2202	22.9822	27.009	26.1553	40.1724	137.009	12.2819	-14.8036	11.6906	30.8094	6.36506	26.5535	117.906	55.353	119.102	49.7464	70.1825	33.9256	36.3388	147.299	82.2423	101.891
	Conditions	B27	MM	MM+NP	MM+NP+ES
	Number of experiments	9	5	5	5
	Number of cells	43	45	44	35
	Šídák's multiple comparisons test
		Voltage (mV)	Adjusted P value, Summary
			MM vs. B27		MM+NP vs. B27		MM+NP+ES vs. B27
		-80	0.994296	ns	0.993398	ns	0.997558	ns
		-75	0.996305	ns	0.999856	ns	0.998287	ns
		-70	>0.999999	ns	0.999953	ns	0.995418	ns
		-65	0.999834	ns	0.996621	ns	0.999813	ns
		-60	0.996661	ns	0.995048	ns	0.997678	ns
		-55	0.988234	ns	0.976581	ns	0.858568	ns
		-50	0.709084	ns	0.847453	ns	0.316858	ns
		-45	0.008782	**	0.198047	ns	5.66882e-05	****
		-40	4.12391e-05	****	0.002799	**	1.11083e-14	****
		-35	6.50334e-08	****	4.42444e-09	****	1.87948e-29	****
		-30	3.04861e-09	****	1.06729e-12	****	1.43218e-37	****
		-25	3.30188e-09	****	9.97033e-14	****	1.66529e-38	****
		-20	4.19186e-08	****	1.99808e-12	****	2.66328e-36	****
		-15	1.11438e-06	****	1.29035e-10	****	6.82928e-32	****
		-10	9.90429e-06	****	1.07087e-08	****	1.09482e-26	****
		-5	0.00027	***	6.27716e-07	****	3.15562e-21	****
		0	0.004686	**	6.35956e-05	****	1.12222e-15	****
		5	0.049256	*	0.002871	**	5.4122e-11	****
		10	0.231837	ns	0.029983	*	3.56664e-07	****
		15	0.834913	ns	0.415361	ns	0.000406	***
		20	0.992207	ns	0.977312	ns	0.090891	ns
		25	0.808034	ns	0.992413	ns	0.848376	ns
		30	0.327133	ns	0.351275	ns	0.604385	ns
		35	0.089035	ns	0.047984	*	0.022363	*
		40	0.009541	**	0.004528	**	3.36064e-05	****
		45	0.002117	**	0.000361	***	1.60227e-07	****
		50	0.000335	***	1.49514e-05	****	1.7594e-11	****
		55	1.81462e-05	****	7.3744e-08	****	1.94464e-16	****
		60	1.81987e-06	****	1.77388e-09	****	6.38574e-22	****
		65	1.14248e-07	****	1.96742e-11	****	7.27746e-27	****
		70	5.3587e-09	****	2.45749e-13	****	1.87515e-33	****
	IK1 current density (pA/pF)
Figure 3d
	Conditions	B27																																											MM
	iPSC line_experiment Voltage (mV)	isWT7_1							isWT7_2									iWTD2_1			iBM76_1								iBM76_2				iWTD2_2												isWT7_1
	-130	-2.08992	-3.43293	-2.63158	-0.732974	-1.16642	-1.12692	-2.35786	-3.42565	-5.37703	-2.50088	-1.72388	-2.23393	-7.7867	-1.42478	-6.55688	-3.92578	-1.51002	-1.42398	-2.83	-3.80219	-2.49345	-0.56112	-0.689808	-1.37817	-2.07194	-0.28051	-0.755535	-4.02877	-1.3675	-2.05673	-2.06848	-1.92167	-0.422346	-0.384826	-1.42046	-0.318659	-1.05246	-3.28902	-1.76732	-1.17694	-0.833569	-0.358459	-0.201349	-5.81032	-1.96418	-1.5473	-2.40941	-2.09941
	-120	-1.75371	-2.84306	-1.9606	-0.846481	-1.51696	-0.880765	-2.48893	-2.95721	-4.72138	-2.19018	-1.48805	-2.73865	-6.99533	-1.34466	-4.71271	-3.6138	-1.24139	-1.79814	-2.06233	-3.09557	-1.7729	0.533203	-0.014329	-1.1307	-0.919257	0.110131	-0.872694	-3.47699	-1.40876	-1.47414	-1.56158	-2.46701	-0.439614	-0.285009	-1.15362	-0.413084	-0.564315	-1.76775	-0.830614	-0.452076	-1.15122	-0.153592	-0.614489	-4.93837	-1.59176	-1.66385	-2.02677	-1.66364
	-110	-1.57913	-2.28411	-1.79278	-0.723439	-1.02083	-0.929641	-1.76657	-2.25852	-4.02607	-2.06555	-1.11815	-2.41931	-5.07566	-0.330081	-3.56639	-3.13314	-0.99892	-1.98521	-1.61393	-3.27424	-1.54472	0.101449	-0.177901	-1.22555	-0.604195	0.981296	-0.787823	-2.64256	-0.951888	-1.37329	-2	-1.61166	-0.343118	-0.522852	-1.23149	-0.167867	-0.163096	-1.50271	0.017043	-0.859567	-1.14281	-0.249771	-0.554474	-4.02475	-1.08482	-1.29363	-2.20246	-1.39076
	-100	-1.58271	-1.83125	-1.2976	-0.440465	-0.698463	-0.587998	-1.4699	-1.61808	-2.93864	-1.58766	-0.774335	-2.17744	-4.39976	-1.73642	-2.7858	-2.23859	-0.665947	-1.38872	-1.19577	-2.44374	-1.30992	-0.871143	-0.321241	-0.820503	-0.298762	0.407	-1.04483	-2.99406	-0.720024	-0.971634	-1.15762	-1.23073	-0.245201	-0.588044	-0.758719	-0.802304	-0.448319	-2.1467	-0.52219	-1.31968	-0.880009	-0.692685	-0.287038	-3.0586	-0.412402	-1.09698	-1.67836	-0.908666
	-90	-1.51627	-1.18175	-1.12538	-0.326334	-0.601138	-0.455144	-1.37403	-0.8593	-1.79902	-1.07905	-0.501982	-1.47981	-2.60097	0.0380151	-1.66059	-1.66231	-0.423905	-0.897846	-1.0677	-2.29007	-1.37557	-0.491973	-0.321948	-1.00788	-1.0392	0.355702	-0.193173	-2.28886	-0.777952	-0.95092	-1.11486	-0.977572	-0.206298	-0.326673	-0.684123	-0.460872	-0.239269	-2.04627	-0.173634	-0.0388087	-0.392525	-0.113619	-0.512216	-2.12828	-0.624545	-0.650093	-1.53502	-0.597493
	-80	-0.950669	-0.716506	-0.704932	-0.131555	-0.519351	-0.349803	-1.1723	-0.513114	-0.505014	-0.782685	-0.326899	-0.842673	-1.94899	-0.0229044	-1.41279	-1.14775	-0.269186	-0.561266	-0.968731	-1.77205	-1.14828	-0.12455	-0.288093	-0.357179	0.182187	0.559965	0.215637	-1.14877	-0.383751	-0.585946	-1.02873	-1.0572	-0.0775825	-0.622176	-0.666424	-0.297531	0.010713	-1.42235	-0.20284	-0.0023917	-1.26617	-0.131091	0.138814	-1.40554	-0.296271	-0.663848	-1.22446	-0.430161
	-70	-0.637454	-0.58966	-0.43315	0.048269	-0.151622	-0.167048	-0.466571	-0.0871473	-0.142522	-0.644018	-0.241845	-0.457069	-1.79936	-0.0306981	-0.902528	-0.949638	-0.178655	-0.425876	-0.213055	-1.38075	-0.965267	0.41758	0.515439	-0.736613	-1.47545	0.0722353	-0.2506	-1.21379	-0.475234	-0.0863135	-0.0560293	-0.0145405	-0.0791265	-0.304863	-0.540239	0.0963793	0.523088	-0.173593	2.16266	-0.857401	-0.309996	-0.331744	0.0762429	-0.841065	-0.0937554	-0.501348	-0.826122	-0.333519
	-60	-0.423702	-0.582064	-0.273326	-0.0371453	-0.0159932	-0.0804099	-0.536468	-0.0671891	-0.105557	-0.484034	-0.206351	-0.251442	-1.51225	0.323661	-0.644461	-0.691679	-0.0839914	-0.34603	1.43622	-1.00881	-0.525191	0.258536	0.255954	-0.374641	-1.11781	-0.129212	0.021679	-0.279178	-0.0524917	-0.332929	-0.433635	-0.327709	0.0038903	-0.220238	-0.0317543	-0.0347254	-0.28696	-0.509848	-0.103666	-0.191245	-0.903759	-0.0641084	0.0485795	-0.563079	0.00234172	-0.121933	-0.601881	-0.0965249
	-50	-0.29403	-0.173077	-0.112207	0.0398978	-0.0059192	-0.103725	-0.262729	-0.0446186	-0.0210332	-0.312085	-0.140503	-0.217738	-0.733441	-0.280488	-0.488476	-0.275384	-0.0133868	-0.245902	-0.222601	-0.48554	-0.137214	-0.0714174	0.398133	-0.468623	-1.44945	-0.347208	-0.533948	-0.0311416	-0.18659	-0.00857248	0.181525	0.144719	0.07226	-0.05	0.0753774	0.385559	0.305837	0.628517	-0.0146152	-0.169946	-0.268554	0.144709	-0.0880682	-0.241531	0.216652	-0.406924	-0.0555716	0.101466
	-40	-0.131136	-0.112196	1.13362	0.176419	2.0284	-0.0527986	0.0355505	0.0727273	-0.0251574	-0.10816	-0.0799264	-0.32008	0.221837	1.27452	2.55071	1.39991	-0.0500309	0.0484732	1.98746	-1.43753	-0.268448	-0.179875	0.171746	0.0394637	0.132187	0.130156	0.34119	-0.109763	0.540024	-0.580361	-0.0778036	-0.103429	-0.388451	0.0416819	-0.174805	0.0717136	0.237015	0.142208	-0.0247876	2.75903	2.12481	-0.0455258	-0.158061	0.979713	0.0167389	2.06822	-2.0775	-0.174267
	-30	0.185574	0.293235	0.222954	0.0601589	-0.161184	0.127454	0.440424	-0.147597	0.0786846	0.321252	0.17462	0.436504	0.633521	-0.0794785	0.280669	0.521195	0.0850709	0.0776278	0.278896	0.199898	1.77513	0.269734	0.389354	-0.208805	3.05949	0.0552305	0.183579	0.138721	0.0779221	0.134032	0.316107	0.217764	0.0452514	0.416143	2.23378	0.00514298	0.0165497	-0.255952	-1.1226	-3.6037	0.32437	-0.107936	-0.0914418	0.170235	-0.0156114	-0.0296004	0.414616	-0.0291496
	-20	0.251806	0.439718	0.0918986	0.0585414	0.034206	0.314111	0.627064	0.0591432	0.0219666	0.729412	0.245311	0.313967	0.961966	0.062882	0.522677	1.16651	0.0490746	0.11649	0.398555	0.826273	0.525573	0.254033	-0.11337	0.741997	2.14546	-0.145918	0.210332	-0.00429224	0.351525	-0.0254599	0.337511	0.0520576	0.0327374	0.0644241	0.0742322	-0.15756	0.0218323	3.5559	0.123137	0.739982	0.0790801	0.265774	0.329439	0.349889	-0.18699	0.167612	0.876918	0.126672
	-10	0.281752	0.428083	0.192753	0.226022	-0.105862	0.290244	0.707569	0.426907	0.22023	1.0577	0.480579	0.52465	2.34964	-0.00482198	1.24104	0.954219	0.228779	0.227612	0.550929	1.48437	0.804835	0.0601018	-0.129768	-0.0035473	0.585832	-0.690451	0.703413	-0.179817	0.263334	0.176821	0.652541	0.436351	0.092128	-0.0870384	0.0513795	-0.221909	0.101736	3.26872	0.373125	0.469585	0.502565	0.0212933	0.12571	0.532228	0.00216826	0.342983	1.34211	0.178578
	0	0.336211	0.578566	0.471204	-0.00153235	0.0516221	0.417757	1.15482	-0.0768025	0.180638	1.25867	0.647246	0.599971	2.04255	0.697084	1.46944	1.3272	0.53137	0.365156	0.745408	1.82505	1.01062	-0.205795	-0.208174	0.640836	1.58872	-0.62089	0.138376	-1.64	0.480006	-0.0341428	0.279931	0.0530864	0.169934	-0.256435	0.331286	-0.318247	0.363059	-0.0228896	0.438407	0.795984	0.707607	0.12998	-0.523082	0.964842	0.0782307	0.380065	1.45492	0.31173
	10	0.422344	0.806823	0.225682	0.510925	-0.583893	0.625345	1.43234	-0.0319749	0.443738	1.501	1.11655	0.851757	2.12071	-0.652621	1.50855	1.50551	0.442782	0.524912	1.18086	2.14374	0.892112	-0.156695	-0.204642	0.946791	-0.586314	-0.94886	0.695111	-1.72785	0.532619	0.350515	-0.203273	-0.620713	0.182123	-0.257587	-0.100156	-0.0736474	0.361138	1.10357	-1.29604	0.175677	0.673419	-0.157903	0.0213068	1.17813	-0.656548	0.188522	1.94797	0.358944
	Conditions	B27	MM	MM+NP	MM+NP+ES
	Number of experiments	6	6	5	6
	Number of cells	43	33	28	28
	Šídák's multiple comparisons test
		Voltage (mV)	Adjusted P value, Summary
			MM vs. B27		MM+NP vs. B27		MM+NP+ES vs. B27
		-130	1.10739e-05	****	2.79827e-37	****	1.33137e-72	****
		-120	0.000175	***	4.77725e-26	****	5.37193e-54	****
		-110	0.00134	**	6.63115e-18	****	1.47312e-36	****
		-100	0.027885	*	2.95459e-11	****	2.73146e-22	****
		-90	0.154481	ns	2.11036e-06	****	1.88157e-11	****
		-80	0.492954	ns	0.003015	**	0.000511	***
		-70	0.731871	ns	0.053114	ns	0.098599	ns
		-60	0.889543	ns	0.384099	ns	0.51406	ns
		-50	0.99384	ns	0.81511	ns	0.92974	ns
		-40	0.863068	ns	0.773874	ns	0.995575	ns
		-30	0.996762	ns	0.996881	ns	0.967274	ns
		-20	0.998954	ns	0.997209	ns	0.972937	ns
		-10	0.996129	ns	0.943956	ns	0.877775	ns
		0	0.972723	ns	0.474886	ns	0.943496	ns
		10	0.803719	ns	0.17253	ns	0.805329	ns
	IKr step current density (pA/pF)
Figure 3f
	Conditions	B27																								MM
	iPSC line_experiment Voltage (mV)	isWT7_1						isWT7_2								iBM76_1						iBM76_2				isWT7_1								isWT7_2								iBM76_1					iBM76_2
	40	0.195738	-0.0420744	0.13124	0.132751	0.260453	0.162008	0.0733753	0.157559	0.2973	0.134739	0.314067	0.149882	0.325369	0.509549	0.15143	0.0242598	0.381919	0.119915	0.204212	0.180617	0.302001	0.514336	0.444137	0.3644	0.0354	0.0736785	0.022433	0.41508	0.209679	-0.0232537	0.11074	-0.0764054	0.319552	0.288762	0.290624	0.454903	0.191079	0.145138	0.17244	0.151294	0.174152	0.12535	0.331055	0.415092	0.0946734	0.536915	0.504635	0.375569
	30	0.179386	0.0563212	0.0627214	0.125576	0.0764356	0.0881512	0.0866831	0.187675	0.274469	0.111754	0.285036	0.128836	0.230148	0.502175	0.204452	0.16025	0.435603	0.0824146	0.0649496	0.130513	0.341253	0.509169	0.374442	0.17613	0.0826677	0.0419089	0.115427	0.274479	0.207025	0.00961274	0.0307146	0.201402	0.244826	0.362426	0.363478	0.416339	0.224834	0.288383	0.293955	0.293298	0.133593	0.161436	0.251805	0.386317	0.0583033	0.419112	0.497091	0.270024
	20	0.107532	0.0586512	0.0409823	0.12438	0.000213309	0.135006	0.102999	0.187675	0.216895	0.135531	0.257852	0.108928	0.168658	0.407787	0.192784	0.144682	0.256425	0.0903075	0.0820778	0.12544	0.382294	0.400051	0.309384	0.163692	0.089634	0.0248749	0.0933454	0.163007	0.240644	0.0809301	0.159841	0.170809	0.0757092	0.354175	0.304878	0.43995	0.245931	0.300372	0.383704	0.28069	0.121449	0.141571	0.239985	0.327687	0.0281874	0.317747	0.506213	0.122911
	10	0.0288404	0.0130484	0.0173108	0.113018	-0.00473761	0.108482	0.0966184	0.155377	0.144928	0.103036	0.187385	0.0827622	0.123331	0.302338	0.142744	0.0915203	0.178169	0.112301	0.0422674	0.129383	0.330014	0.243693	0.211163	0.102522	0.0397548	0.0239962	0.0828064	0.0857047	0.0646731	0.039458	0.23715	0.215424	0.0506366	0.294066	0.236775	0.329765	0.209162	0.225279	0.342359	0.278699	0.126387	0.14921	0.214775	0.343466	0.0232162	0.233007	0.369689	-0.0381432
	0	0.0164519	-0.00765595	0.0293881	0.12139	0.012443	0.125159	0.0711877	0.100821	0.104725	0.0620591	0.111375	0.0338443	0.0702741	0.188039	0.099429	0.0562127	0.111261	0.0917597	0.0786163	0.139474	0.377107	0.14924	0.157872	0.0579657	-0.012911	-0.0306881	0.0251932	0.0267197	0.0911263	0.00448595	0.20163	0.244105	0.0155351	0.121398	0.110073	0.04	0.119952	0.120528	0.180507	0.140677	0.0781611	0.184084	0.173136	0.337377	0.0109736	0.172015	0.233279	-0.0384885
	-10	0.00171952	-0.010452	0.0148148	0.0593793	0.0141433	0.0697268	0.0473065	0.0515014	0.0689895	0.0355869	0.0670362	0	0.0439213	0.0966005	0.0923465	0.0410571	0.0767379	0.0963838	0.0816502	0.0688509	0.290926	0.105963	0.0935303	0.0281523	-0.0331599	-0.02136	-0.007026	0.0136119	0.0893568	-0.0117184	0.115963	0.112173	-0.0342658	0.0344746	0.04102	0.04	0.066305	0.0801414	0.0731105	0.0493696	0.0233164	0.127235	0.139372	0.24838	0.014556	0.123089	0.190113	0.00023482
	-20	-0.00654113	-0.00825511	0.000861514	0.00717575	0.0010279	-0.00565438	0.0415641	0.0315555	0.0492357	0.0324166	0.0496173	-0.00369728	0.0330991	0.0419586	0.107186	0.0434625	0.0604057	0.0569408	0.0803874	-0.0124768	0.242954	0.04777	0.0712858	0.06096	-0.0339959	-0.0228471	-0.00296096	0.0467175	0.0317615	-0.0103451	-0.00371918	-0.0181007	-0.0732511	0.0210384	0.0273202	0.04	0.0521398	0.0548369	0.0524379	0.0353019	-0.0121806	0.0266122	0.061354	0.0733001	0.000681135	0.0953206	0.210054	0.0244207
	-30	-0.00812686	0.00641102	-0.00520129	-0.0142917	0.0029755	-0.0209657	0.0324492	0.0159742	0.0352889	0.0273441	0.0382687	-0.00170644	0.0231904	0.0188039	0.0986394	0.0634383	0.108695	0.0372489	0.102921	-0.00872922	0.164888	0.0392882	0.0570575	0.0802558	-0.0089634	-0.0177775	0.0106896	0.0540556	0.0227373	0.00915499	-0.0270581	0.0152964	-0.043459	0.0120809	0.018847	0.04	0.0467752	0.0418376	0.0319669	0.0233577	-0.00373931	0.0199847	0.00705341	0.0122213	-0.0125257	0.080065	0.172687	0.0217354
	-40	0.0113974	0.0164436	-0.00813204	0.0615918	-0.00756627	-0.0519377	0.0154954	-0.00245286	0.0347429	0.0334469	0.027184	0.00255965	0.0212579	0.00646708	0.103323	0.0514097	0.134342	0.0195347	0.102692	0.00421351	0.0971886	0.0286971	0.0342377	0.0199651	0.0037154	-0.00953089	0.026498	0.024255	0.0014421	0.00328664	-0.0294609	0.000637349	-0.0340691	0.00866286	0.00926513	0.01	0.0384569	0.00769862	0.0161347	0.0246848	0	0.0235332	-0.00573931	0.0233638	0.0161128	0.0419272	0.119009	0.0181491
	Conditions	B27	MM	MM+NP	MM+NP+ES
	Number of experiments	4	4	4	4
	Number of cells	24	25	22	25
	Šídák's multiple comparisons test
		Voltage (mV)	Adjusted P value, Summary
			MM vs. B27		MM+NP vs. B27		MM+NP+ES vs. B27
		40	0.971939	ns	0.995678	ns	0.995792	ns
		30	0.970137	ns	0.994948	ns	>0.999999	ns
		20	0.969648	ns	0.997264	ns	0.956402	ns
		10	0.998118	ns	0.659768	ns	0.139428	ns
		0	0.999844	ns	0.104408	ns	5.26252e-05	****
		-10	0.632551	ns	0.003656	**	8.72684e-11	****
		-20	0.662086	ns	0.000287	***	8.14005e-13	****
		-30	0.734409	ns	3.56972e-05	****	1.9312e-12	****
		-40	>0.999999	ns	6.87243e-06	****	8.22315e-17	****
	IKr tail current density (pA/pF)
Figure 3g
	Conditions	B27																								MM
	iPSC line_experiment Voltage (mV)	isWT7_1						isWT7_2								iBM76_1						iBM76_2				isWT7_1								isWT7_2								iBM76_1					iBM76_2
	40	0.168484	0.139139	0.0477456	0.249955	0.0506994	0.158672	0.415641	0.220845	0.283403	0.259967	0.285036	0.236626	0.284259	0.651869	0.374428	0.337723	0.395471	0.321868	0.224304	0.3536	0.18919	0.206408	0.152119	0.315739	0.217351	0.0757064	0.205259	0.0890657	0.0964346	0.0914584	0.281028	0.527087	0.0830834	0.261064	0.514729	0.619392	0.29355	0.50041	0.491101	0.406105	0.141624	0.367208	0.24496	0.507454	0.318095	0.246079	0.343309	0.210115
	30	0.159564	0.147793	0.0427536	0.196137	0.105881	0.128971	0.347279	0.212552	0.204487	0.2671	0.251254	0.228094	0.176739	0.557481	0.390512	0.279857	0.534211	0.216953	0.280238	0.387965	0.242335	0.204195	0.167865	0.307283	0.18577	0.0379884	0.188196	0.0437486	0.115898	0.0171198	0.293565	0.451243	0.159776	0.316459	0.449794	0.572958	0.312236	0.468858	0.426562	0.383543	0.195841	0.344785	0.301999	0.552485	0.322955	0.401672	0.361174	0.277173
	20	0.126858	0.110512	0.052818	0.186569	0.0819229	0.163596	0.273448	0.173272	0.168751	0.207656	0.200317	0.199653	0.12052	0.476366	0.323137	0.208358	0.469019	0.200945	0.225678	0.371675	0.231702	0.174073	0.154473	0.242447	0.130968	0.029539	0.156579	0.0507506	0.115898	-0.0371693	0.241329	0.342256	0.138145	0.32412	0.442667	0.479301	0.267028	0.321196	0.35446	0.381553	0.19909	0.375619	0.352332	0.502263	0.27682	0.2726	0.305863	0.174352
	10	0.102081	0.085214	0.05781	0.201519	0.0675477	0.153748	0.190502	0.129626	0.164284	0.160894	0.145157	0.115469	0.0790583	0.338471	0.265778	0.173498	0.410674	0.140484	0.173636	0.365428	0.221076	0.143571	0.126281	0.161631	0.11332	0.0337975	0.134999	0.0559601	0.15748	0.0572187	0.244463	0.34608	0.110614	0.226295	0.28904	0.336849	0.201326	0.226541	0.226895	0.2714	0.248759	0.384031	0.332205	0.510921	0.252535	0.427379	0.362648	0.183293
	0	0.0867195	0.0581852	0.0877617	0.141721	0.111291	0.109117	0.136724	0.0667772	0.0838793	0.123643	0.0955397	0.0602941	0.0537597	0.198363	0.195979	0.134982	0.348152	0.128035	0.234597	0.32107	0.252961	0.101434	0.132251	0.154114	0.0811815	0.0422469	0.0722674	0.0823437	0.121207	0.0743386	0.224613	0.288082	0.0796421	0.110201	0.178175	0.233748	0.144665	0.135672	0.117985	0.138686	0.199415	0.274704	0.33891	0.450305	0.213686	0.356105	0.330562	0.0961203
	-10	0.0822597	0.0561214	0.055314	0.0560306	0.137569	0.0941868	0.12214	0.0506285	0.077427	0.10145	0.0699393	0.0372572	0.0527056	0.117248	0.186339	0.118044	0.253169	0.11381	0.189991	0.168888	0.265711	0.0954813	0.0934926	0.126861	0.0580531	0.0464377	0.0707618	0.115393	0.102628	0.0343312	0.101128	0.156788	0.0383954	0.0588721	0.143332	0.1	0.107294	0.124314	0.081682	0.0789648	0.120039	0.193411	0.281861	0.323871	0.148118	0.196885	0.312574	0.0804724
	-20	0.0604559	0.0644431	0.0678744	0.0205107	0.0772084	0.0495553	0.102087	0.0326903	0.0699821	0.123643	0.060966	0.0247433	0.0516514	0.0713812	0.185124	0.141042	0.198591	0.0693508	0.164487	0.0430348	0.214697	0.0554306	0.0638856	0.110888	0.0522014	0.0400838	0.056208	0.118754	0.118553	0.0600568	0.0652946	0.027406	0.00766924	0.06836	0.106113	0.1	0.118746	0.0845586	0.0867241	0.0975448	0.0420416	0.114928	0.137578	0.135092	0.148118	0.123769	0.265335	0.0871725
	-30	0.0495045	0.0745623	0.0678744	0.0168032	0.0819229	0.0495553	0.102087	0.0340869	0.0679968	0.0791789	0.0551597	0.0338443	0.0460295	0.05066	0.15895	0.133826	0.189759	0.083582	0.15728	0.0260037	0.15305	0.0628318	0.0562307	0.107129	0.0666914	0.0422469	0.0722674	0.112032	0.118553	0.0886203	0.0587129	0.0516252	0.0322501	0.047852	0.094235	0.1	0.101869	0.108538	0.0615136	0.0869277	0.0745874	0.103716	0.0905996	0.067543	0.0655614	0.103042	0.16605	0.0782319
	-40	0.0619425	0.0498635	0.060306	0.108234	0.0483036	0.034784	0.0682709	0.0245286	0.0665078	0.106206	0.0453946	0.0142203	0.0351019	0.0414424	0.148709	0.11162	0.192906	0.0586845	0.156136	0.0195568	0.144547	0.0608105	0.0562307	0.053563	0.0811815	0.0422469	0.0752785	0.0823437	0.0937804	0.0771766	0.0554743	0.0452518	0.0214837	0.0588721	0.0717453	0.05	0.101869	0.0706758	0.0660515	0.0743198	0	0.100916	0.053689	0.0623516	0.0704184	0.0656456	0.164019	0.0692935
	Conditions	B27	MM	MM+NP	MM+NP+ES
	Number of experiments	4	4	4	4
	Number of cells	24	25	22	25
	Šídák's multiple comparisons test
		Voltage (mV)	Adjusted P value, Summary
			MM vs. B27		MM+NP vs. B27		MM+NP+ES vs. B27
		40	0.999758	ns	0.996609	ns	0.904094	ns
		30	0.999837	ns	0.94327	ns	0.87833	ns
		20	0.996509	ns	0.760601	ns	0.517914	ns
		10	0.959781	ns	0.1507	ns	0.037	*
		0	0.564744	ns	0.005009	**	1.75913e-05	****
		-10	0.165561	ns	1.31503e-05	****	6.76373e-12	****
		-20	0.481246	ns	1.81804e-07	****	2.67655e-15	****
		-30	0.450013	ns	7.12824e-08	****	6.61435e-16	****
		-40	0.713198	ns	2.76173e-08	****	1.37753e-16	****
[truncated: 119 more columns]

## Sheet: Figure 4
Figure 4b	ICaL current density (pA/pF)
	Conditions	B27																											MM
	iPSC line_experiment Voltage (mV)	isWT7_1					iWTD2_1					iWTD2_2						iBM76_1				iBM76_2			isWT7_2				isWT7_1			isWT7_2						iWTD2_1						iBM76_1				iBM76_2
	-80	-1.74689	-1.5704	-1.40103	-1.81197	-1.52208	-1.11828	-1.51226	-1.0988	-1.02	0.134176	-1.22563	-1.84714	-0.833258	-1.52939	-1.91223	-1.05492	-0.65935	-1.79029	-1.80739	0	0	-2.70317	-2.28506	-0.649813	-0.686242	-0.616512	-3.29939	-1.7526	-0.768189	-0.888046	-1.67189	-1.52977	-0.78285	-1.49545	-0.965164	-1.54229	-1.52066	-0.505859	-2.21506	-1.61199	-1.52193	-1.5885	-0.665215	-0.415758	-3.23688	-1.06277	-0.423418	-0.446595
	-70	-1.63043	-1.70502	-1.27208	-1.81197	-2.26008	-0.732566	-1.56743	-1.4164	-1.09331	-0.728318	-1.17184	-2.17238	-0.871774	-1.51459	-1.79074	-1.1998	-0.816564	-1.60963	-2.1978	0	0	-2.58275	-2.85806	-0.553541	-0.85911	-0.708643	-4.12312	-2.07627	-0.758507	-0.88456	-2.23812	-1.76366	-0.72321	-1.25663	-1.88327	-1.6617	-1.43976	-0.571739	-1.84479	-1.66506	-2.27604	-2.15358	-0.13013	-0.395857	-3.10578	-0.605377	-1.04136	-0.280491
	-60	-2.1545	-1.76483	-1.43968	-1.77778	-1.2939	-1.0055	-1.93414	-1.21858	-0.951998	-0.377972	-0.800632	-2.14745	-0.92187	-1.60512	-2.02386	-1.24823	-0.367339	-2.14625	-2.23334	-0.836811	0	-2.59139	-3.31276	-0.838066	-0.713872	-0.724697	-4.05456	-2.21015	-0.940694	-1.04618	-1.71766	-1.66869	-1.07611	-1.10278	-1.59541	-1.92158	-1.7232	-0.66195	-2.61786	-1.76634	-2.00298	-1.93605	-0.248654	-3.19857	-3.16787	-1.87621	-0.523626	-0.634534
	-50	-2.61056	-1.71997	-1.89525	-2.17095	-1.83671	-1.56718	-2.9556	-1.32989	-1.02561	-0.436492	-1.03585	-2.56259	-1.36894	-1.97649	-1.67251	-1.57434	-0.930525	-1.68876	-2.02736	-0.0683715	-0.661726	-2.71228	-3.03943	-0.65493	-0.513673	-0.31355	-3.98093	-2.14144	-1.10162	-1.1582	-1.69923	-2.17629	-0.773222	-1.33975	-1.22737	-1.94457	-2.67611	-0.721076	-2.44138	-1.83789	-2.83939	-2.25933	-0.81737	-2.68019	-3.65228	-1.14775	-0.655176	-1.12215
	-40	-3.39674	-1.71997	-2.9826	-2.51282	-2.68331	-1.53892	-1.28493	-1.5932	-1.66352	-0.511527	-1.587	-2.36064	-1.34876	-1.3773	-1.93825	-1.50554	-3.5604	-1.8845	-2.49955	-2.3265	-0.580462	-3.16071	-3.59635	-1.00741	-0.675321	-0.390705	-4.07525	-2.6768	-1.16319	-1.46341	-1.89505	-2.1232	-0.8843	-1.38684	-2.01328	-1.67378	-3.40482	-0.678715	-2.88388	-2.21179	-2.78128	-2.14727	-1.38752	-3.07	-3.23688	-1.58305	-1.82046	-3.07672
	-30	-3.6295	-2.03405	-3.4295	-2.97431	-2.24422	-1.57446	-2.30106	-2.80832	-2.60224	-0.862981	-1.82095	-1.56594	-1.46068	-1.80968	-2.09095	-2.16253	-8.54431	-2.24864	-2.71196	-2.31509	-0.602784	-5.38019	-2.90718	-3.97832	-0.902652	-0.697496	-4.89452	-3.08719	-1.56026	-1.52519	-1.94752	-2.2172	-1.186	-1.56364	-2.0203	-3.01619	-1.86292	-0.969885	-2.07561	-1.37371	-2.91973	-2.00582	-0.709022	-1.83379	-3.10578	-1.82086	-0.868103	-3.49897
	-20	-4.0663	-2.22848	-3.48968	-2.44444	-2.94281	-2.47951	-1.44066	-3.73847	-4.07915	-1.93863	-1.93005	-2.59897	-2.31795	-2.88174	-2.49666	-3.26985	-6.92673	-1.88186	-2.1254	-3.34398	-1.40452	-3.48885	-3.20948	-5.92106	-1.52566	-1.58892	-4.92718	-3.36883	-1.52227	-1.18595	-1.89818	-2.7876	-1.68453	-1.30571	-2.05822	-3.25683	-2.52211	-1.53611	-3.09331	-1.13754	-2.42216	-2.33804	-1.3868	-1.15689	-3.68265	-2.75167	-1.42962	-2.44832
	-10	-5.20171	-2.90148	-6.02098	-3.21372	-4.19037	-4.23862	-6.192	-7.24234	-6.88732	-4.47548	-4.62779	-6.41971	-4.08045	-5.20051	-3.56362	-5.29396	-6.42199	-4.65911	-3.17738	-8.43272	-9.65034	-4.10614	-4.53426	-11.6181	-3.32692	-4.84811	-6.21927	-4.12302	-1.40854	-1.5424	-2.60006	-3.91857	-2.65372	-1.81146	-3.14803	-4.01877	-4.55914	-2.99558	-4.21537	-2.19769	-3.57212	-3.93045	-3.19686	-1.74447	-4.69811	-3.25126	-2.52179	-2.76421
	0	-6.27904	-3.36514	-8.78886	-4.95737	-5.95764	-5.37769	-8.6424	-13.7113	-9.94183	-6.4407	-8.26152	-9.06813	-5.71948	-9.12756	-5.14723	-7.02592	-8.23845	-6.79063	-4.62496	-10.4803	-13.1559	-6.41365	-6.97169	-15.6318	-6.59495	-7.99389	-7.886	-6.23613	-2.40694	-2.31205	-3.52794	-5.56514	-3.92705	-2.14745	-4.31344	-5.95953	-6.36442	-4.9607	-5.62902	-4.73533	-4.31488	-4.98659	-5.44345	-3.41609	-5.34879	-5.26143	-4.01332	-3.5333
	10	-6.79332	-4.51674	-8.92641	-5.77781	-7.22465	-5.9955	-9.58791	-13.365	-10.8843	-5.99113	-9.24926	-11.8212	-6.92443	-10.064	-6.65375	-6.63419	-8.27637	-7.21661	-5.83706	-8.58045	-10.6305	-7.86963	-7.27124	-15.3911	-8.85001	-7.98351	-7.20751	-7.81346	-3.74926	-3.43807	-5.21271	-7.34686	-5.27515	-3.30116	-5.26269	-7.25806	-7.43813	-6.59126	-7.4912	-6.0398	-5.08543	-6.9401	-7.10368	-4.14652	-6.80655	-5.91876	-4.9792	-3.81542
	20	-5.48323	-4.78599	-7.52545	-6.37606	-7.12709	-4.68309	-7.39293	-12.2362	-9.26965	-3.97936	-8.66456	-10.5906	-5.42678	-8.95265	-6.54486	-6.17323	-6.87408	-6.54906	-5.96047	-6.79181	-7.77121	-7.16011	-6.7579	-11.3601	-8.54249	-6.49221	-7.44868	-10.1021	-4.40237	-3.57165	-5.93839	-6.92457	-5.14159	-3.66137	-5.16322	-8.29326	-6.1697	-6.21395	-7.56937	-5.94398	-5.60235	-7.29383	-6.41517	-3.81683	-5.6672	-6.3384	-5.65379	-2.40949
	30	-5.15326	-4.2176	-5.75028	-5.17956	-4.99403	-3.24062	-5.28523	-8.98187	-6.38754	-1.90482	-5.11701	-4.67159	-3.23106	-7.06442	-5.12357	-3.59875	-4.71957	-3.86891	-5.05706	-7.2372	-5.8811	-6.08036	-5.72507	-7.76349	-6.78971	-3.29828	-7.21359	-8.33884	-3.8011	-3.27981	-5.59846	-5.948	-3.80358	-3.52765	-3.91985	-6.33314	-5.55232	-5.15316	-6.05576	-4.78762	-5.50376	-5.1983	-4.75359	-2.53429	-4.47908	-5.28562	-5.27786	-1.88801
	40	-4.2118	-3.51483	-3.96245	-4.20525	-3.75719	-1.71528	-2.31771	-5.44788	-3.88965	0.153699	-1.66683	-1.90292	-1.87184	-4.44454	-2.498	-1.32129	-2.38514	-3.12189	-3.45548	-7.71526	-4.67557	-3.78808	-4.35987	-4.68346	-4.39464	-1.13	-5.85639	-7.36718	-2.74903	-2.17307	-4.36078	-3.85686	-2.46556	-3.01876	-3.08758	-6.13842	-3.2722	-2.86355	-3.57141	-1.28821	-5.18418	-3.63669	-2.92819	-1.13553	-3.2089	-3.54395	-2.90263	-1.03995
	50	-3.80419	-3.1858	-2.3293	-3.38453	-2.25944	-0.99097	-1.97829	-3.40283	-1.2077	0.27092	0.754495	3.31259	-1.346	-2.73575	-2.0717	-0.212349	-0.349692	-0.349174	-2.51612	-6.70965	-3.41418	-1.78904	-2.8517	-1.30938	-2.82877	0.514374	-4.84158	-5.56494	-1.7747	-1.20847	-3.28784	-2.8688	-1.33088	-1.97033	0.0361685	-3.70387	-1.54591	-3.19099	-3.48885	-0.166383	-3.29303	-1.52314	-0.628052	-0.35228	-1.53952	-2.88673	-2.3319	-0.470475
	60	-3.8722	-2.40794	-1.56437	-2.78628	-1.12304	0.465808	-0.698169	-2.80778	0.560457	0.246121	3.32132	7.41606	-0.459081	-0.605589	-0.56146	1.42093	0.516729	1.28578	-1.92503	-5.67894	-2.56485	-0.725378	-1.42889	0.00704321	-1.66196	0.783131	-3.49351	-4.28306	-1.21834	-1.18521	-2.55578	-1.68274	-0.310093	-1.56375	1.38733	-2.58252	-0.4052	-2.90567	-1.02824	3.41828	-3.09679	-0.546551	1.47756	0.479863	-1.01244	-1.47358	-0.922684	-0.333934
	Conditions	B27	MM	MM+NP	MM+NP+ES
	Number of experiments	6	6	6	6
	Number of cells	27	27	30	25
	Šídák's multiple comparisons test
		Voltage (mV)	Adjusted P value, Summary
			MM vs. B27		MM+NP vs. B27		MM+NP+ES vs. B27
		-80	0.977963	ns	0.875655	ns	0.765829	ns
		-70	0.926104	ns	0.705024	ns	0.646178	ns
		-60	0.996017	ns	0.351605	ns	0.667476	ns
		-50	0.994924	ns	0.549407	ns	0.582109	ns
		-40	0.999746	ns	0.642439	ns	0.801079	ns
		-30	0.421302	ns	0.015349	*	0.046952	*
		-20	0.141146	ns	0.000267	***	0.000209	***
		-10	1.27369e-09	****	8.5453e-11	****	1.07166e-21	****
		0	9.40951e-18	****	6.20568e-17	****	5.11968e-50	****
		10	6.18995e-11	****	7.83612e-11	****	3.68032e-49	****
		20	0.000162	***	7.59755e-07	****	6.42897e-37	****
		30	0.439743	ns	0.002344	**	3.51063e-19	****
		40	0.938476	ns	0.081815	ns	4.07123e-08	****
		50	0.99911	ns	0.433512	ns	0.003268	**
		60	0.999983	ns	0.323045	ns	0.19255	ns
Figure 4d	Diastolic calcium level (Fura-2 ratio)							Systolic calcium level (Fura-2 ratio)							Calcium transient amplitude (Fura-2 ratio)							Calcium transient decay time constant tau (s)
	Conditions iPSC line_experiment	B27	MM	MM+NP	MM+NP+ES			Conditions iPSC line_experiment	B27	MM	MM+NP	MM+NP+ES			Conditions iPSC line_experiment	B27	MM	MM+NP	MM+NP+ES			Conditions iPSC line_experiment	B27	MM	MM+NP	MM+NP+ES
	isWT7_1	1.256	0.871	0.972	0.739			isWT7_1	2.379	2.148	1.862	1.624			isWT7_1	1.122	1.276	0.889	0.885			isWT7_1	0.437	0.456667	0.418461	0.508
		1.161	0.885	0.784	0.707				1.767	1.742	1.451	1.263				0.606	0.857	0.667	0.557				0.450125	0.493	0.391846	0.491667
		1.449	0.773	0.731	0.931				2.038	1.913	1.648	1.679				0.589	1.139	0.917	0.748				0.577	0.4665	0.404454	0.484111
		1.324	0.812	0.762	0.745				2.367	2.195	1.646	1.272				1.043	1.383	0.884	0.527				0.565	0.381444	0.4399	0.5135
		1.332	0.797	0.744	0.902				2.311	1.89	1.593	1.658				0.979	1.094	0.849	0.757				0.522889	0.449375	0.397222	0.545667
		1.171	0.922	0.847	0.832				1.523	1.972	1.665	1.644				0.353	1.05	0.818	0.812				1.14944	0.3815	0.395778	0.569556
		0.859	0.797	0.696	0.886				1.548	2.132		1.819				0.689	1.335	0.438	0.932				0.586	0.46675	0.668333	0.506125
			0.657	0.677	0.659					1.363	1.134	1.165					0.707	0.476	0.506					0.40475	0.603889	0.531111
			0.682	0.673	0.726					1.461	1.153	1.427					0.779	0.525	0.701					0.416222	0.638778	0.521
			0.576		0.645					1.51	1.199	1.201					0.934		0.555					0.3494		0.4225
					0.638							1.123							0.485							0.470222
	iWTD2_1	1.096	0.851	0.859	0.894			iWTD2_1	1.644	1.777	2.091	2.068			iWTD2_1	0.548	0.926	1.232	1.174			iWTD2_1	0.601889	0.602	0.556333	0.481444
		1.238	0.804	0.796	0.788				2.229	1.676	2.121	1.829				0.991	0.873	1.326	1.041				0.631111	0.516778	0.444556	0.478125
		1.01	0.981	0.79	0.85				2.231	1.815	1.924	2.442				1.221	0.834	1.134	1.591				0.590778	0.526889	0.485	0.484857
		1.047	0.879	0.959	0.866				2.1	1.704	1.977	2.544				1.054	0.824	1.018	1.678				0.57775	0.481778	0.598333	0.3852
		1.101	1.015	0.797	0.778				2.039	1.767	1.615	1.535				0.938	0.752	0.818	0.757				0.715111	0.538429	0.6215	0.687667
		0.991	0.851	0.707	0.804				2.523	2.061	1.366	1.78				1.532	1.21	0.659	0.976				0.574111	0.517222	0.679	0.646111
		1.853	0.765	0.823	0.758				3.014	2.142	1.998	1.572				1.161	1.377	1.176	0.814				0.839889	0.4786	0.560333	0.627778
		1.335	0.744	0.873	0.787				2.12	2.222	2.207	1.918				0.784	1.478	1.334	1.131				0.948667	0.419222	0.515556	0.563
					0.735							1.908							1.173							0.561778
	Number of experiments	2	2	2	2			Number of experiments	2	2	2	2			Number of experiments	2	2	2	2			Number of experiments	2	2	2	2
	Number of cells	15	18	17	20			Number of cells	15	18	17	20			Number of cells	15	18	17	20			Number of cells	15	18	17	20
Figure 4e	Calcium release induced by 10 mM caffeine (Fura-2 ratio)
	Conditions iPSC line_experiment	B27	MM	MM+NP	MM+NP+ES
	isWT7_1	2.102	2.788	1.846	1.262
		0.855	2.472	1.157	2.272
		1.262	1.746	1.865	2.069
		1.728	2.129	1.803	2.769
		1.681	1.928		2.473
		1.682			1.722
		1.643			2.994
					2.461
					1.666
	iWTD2_1	1.103	1.401	2.829	3.452
		1.968	1.519	2.866	2.21
		1.726	2.317	2.754	3.487
		1.913	1.965	2.253	3.378
		1.803	2.263	2.694	1.814
		1.326	2.631	1.597	1.949
		1.271	2.714	2.296	2.045
		1.234	2.793	3.146	1.95
		1.648	2.504		1.726
	Number of experiments	2	2	2	2
	Number of cells	16	14	12	18
Figure 4g	Calcium transient amplitude (ΔF/F0)				Calcium transient decay time constant tau (s)				Calcium release induced by 10 mM caffeine (ΔF/F0)
	Conditions iPSC line_experiment	(RPMI+)B27	DMEM+B27		Conditions iPSC line_experiment	(RPMI+)B27	DMEM+B27		Conditions iPSC line_experiment	(RPMI+)B27	DMEM+B27
	iBM76_1	1.97041	0.758806		iBM76_1	0.586625	0.97725		iBM76_1	2.32097	2.1706
		2.48717	1.71116			0.851625	0.61025			1.45039	2.70057
		1.52801	1.19823			0.729	0.585375			1.17792	3.31381
		0.882879	1.40214			0.998375	0.7515			1.3315	3.09218
		0.890575	1.49055			1.23025	0.646375			1.39491	3.07156
		0.960448	1.11681			1.26513	0.793875			2.3296	3.36413
		1.00582	1.89464			0.8415	0.583375			1.91419	4.05395
		0.745527	1.52625			1.03075	0.7865			3.47107	2.75006
		1.22445	1.46428			0.8205	0.66525			3.42213	2.6983
		0.934373	2.05626			1.11837	0.56525			1.05845	2.68342
		1.23154	1.52515			0.938875	0.72725			0.88008
		1.29006	2.18205			1.0425	0.652375			1.33553
		1.36124	1.40106			1.28388	1.071		isWT7_1	3.00382	3
		1.66715	2.00389			0.688875	0.666375			3.15506	2.1593
		0.794523	1.7454			1.32862	0.827			1.19498	2.47241
		1.22386	1.5522			1.15312	0.689125			1.15394	2.90474
		1.70887	2.09231			0.89575	0.687875			1.97164	4.14426
		1.9104	1.52343			0.882625	0.656625			0.88008
		1.27521	1.10824			1.3235	0.951375
		1.66007	1.88356			1.56625	0.76125		Number of experiments	2	2
		0.967633	1.86624			0.662125	0.7125		Number of cells	18	15
		1.002	1.7949			0.70225	0.637875
		1.92521	1.96052			1.12363	0.834375
		0.477911	1.359			0.8355	0.857125
		0.607665	0.981497			0.826875	0.943375
		0.831018	0.953441			1.006	1.33662
		0.688085	1.39512			0.57725	1.02887
	isWT7_1	2.47094	1.13697		isWT7_1	0.88125	1.0325
		1.85773	1.79524			0.942	0.7415
		0.853755	1.45443			1.63312	1.23875
		2.54054	1.17555			0.783875	1.04212
		1.09995	1.35868			1.49887	1.2675
		1.19108	1.02447			1.16187	1.38125
		1.56519	0.924901			1.58	1.22125
		1.74367	1.54675			1.203	1.06038
		1.90664	0.949353			0.569875	1.44362
		1.95069	0.89802			0.82475	0.97675
		0.998092	2.20924			1.52537	0.705375
	Number of experiments	2	2		Number of experiments	2	2
	Number of cells	38	38		Number of cells	38	38
Figure 4i	INa current density (pA/pF)
	Conditions	(RPMI+)B27																																											DMEM+B27
	iPSC line_experiment Voltage (mV)	isWT7_1						isWT7_2						IWTD2_1							iBM76_1				iBM76_2				isWT7_3			isWT7_4			iBM76_3					iWTD2_2					isWT7_1
	-80	1.18115	-1.6179	1.69184	2.60582	1.67758	-1.61996	0.761647	1.39119	1.60557	-2.03498	-2.51275	-2.85763	-0.799223	-1.06903	1.17505	0.728884	0.802931	1.24849	2.04249	-19.4309	-2.50248	-7.26746	-7.78968	-3.07972	4.2409	3.2034	-3.14568	-7.73845	-5.14415	-3.14764	-6.53727	-5.65719	-3.06473	-3.84766	-11.373	-11.2538	2.81842	-5.88731	-7.78308	6.10937	-7.238	-5.07073	4.64794	-4.72855	9.4	9.26473	-6.02429	-6.65607
	-75	-0.989889	1.32648	-1.50483	-2.76773	2.24526	-1.30012	-0.7149	1.00474	1.56788	2.00508	-3.0737	-2.45862	-0.90496	1.22483	0.645076	-0.992895	-0.53049	-0.904592	-2.42026	9.62889	-2.09388	-9.55196	-10.422	-1.96036	-4.97712	-4.21984	-3.05694	-8.74637	-6.6139	-7.58647	-5.58056	-5.49213	-3.33666	-4.15969	-13.8348	5.21651	3.30992	7.61269	-9.84038	6.32895	-5.4096	4.25307	-4.77209	-6.607	-11.6522	4.63236	5.05172	7.2225
	-70	-0.953067	-1.25466	-1.60098	-2.00864	2.77301	1.28827	-1.0937	-1.26456	-1.65919	-1.95506	2.27157	-2.07457	0.896385	-0.959639	-0.950569	-0.76987	0.56769	-1.0135	-2.32631	-16.3285	-3.10862	-6.6345	-8.05925	-1.70451	-4.84223	-3.72444	-4.12405	-8.28595	4.67046	-3.78194	6.26915	-7.44337	-2.57233	3.57605	-10.8838	-5.79906	3.65311	7.01934	10.7217	-6.38511	-7.64609	5.19306	4.439	-4.3919	-9.45597	-5.49596	-5.9686	-6.98284
	-65	1.30255	-1.84203	-2.31891	-2.10773	-2.24146	-1.4835	0.855964	1.60887	-1.8233	-3.3271	-2.99848	2.92745	-1.06129	1.00108	0.600944	-0.518372	-0.693641	-1.10934	-2.18178	-10.6203	-2.08395	-9.48382	-11.2592	-3.21794	-6.84223	4.60212	2.38676	7.04984	4.84957	3.608	-7.83409	-7.35703	-2.88293	-4.66299	-9.3657	4.99906	-3.20548	6.52568	7.19714	-5.62234	-8.39026	6.496	3.59857	-5.02394	6.93425	-4.44229	-8.19964	-10.5804
	-60	-1.30401	-1.75978	-1.34089	-2.91882	-2.51743	1.3345	-1.13834	1.04447	1.59571	-2.46721	2.88245	-2.59877	-0.815506	1.00122	-1.051	-0.969207	-1.05927	-1.45738	2.01146	-14.7575	-2.34497	-10.9165	-11.3555	-3.99634	6.23451	-4.85651	-2.51082	-7.13376	-4.37903	-6.42639	-5.53273	5.67902	-3.14857	-3.82415	-11.4056	-4.18175	-3.92329	7.70695	-7.01774	-6.04628	5.87373	-6.84075	4.1424	-6.73959	-8.94925	-7.86925	-4.39538	-6.25728
	-55	-1.7846	-2.55952	-2.05274	-5.47964	-2.09788	-1.73973	1.33856	-1.61262	-2.03849	-4.87931	-3.16303	2.44084	1.01141	1.75703	-1.24863	-0.9125	-1.13576	-0.983065	2.48131	-11.2039	-3.70919	-7.25034	-11.4382	-15.626	-5.84414	3.66843	3.43076	-12.063	-7.30165	4.29914	-7.14776	-5.31691	-3.57211	-4.90301	6.36579	6.88113	-4.52803	-7.3571	-9.99454	-5.6776	5.30398	-5.36077	5.14597	-5.12965	-11.647	-7.3063	-9.2032	-9.89765
	-50	-3.85144	-4.20626	-2.66744	-11.2745	-2.89975	-2.30108	-1.89542	-2.0236	-4.8229	-10.6965	-3.29296	-2.16167	-1.39676	-2.13053	-1.63622	-0.866556	-3.70824	-1.55031	-2.9686	-12.8705	-7.38228	-10.2905	-11.0597	-36.3432	-12.0672	-6.16773	-4.14661	-14.5889	-6.43519	-4.79276	-8.23979	-8.27476	-2.29257	-7.24075	-7.2108	-8.0033	-5.31084	-7.79819	-7.31992	-7.63158	-7.13717	-7.78114	-4.478	-7.35138	-20.1284	-9.60694	-10.5053	-12.7737
	-45	-11.1801	-8.23794	-3.01329	-21.4209	-4.54289	-4.12962	-3.18398	-3.69087	-10.7751	-27.2496	-4.32856	-4.10912	-1.01685	-3.075	-6.158	-1.50093	-98.0898	-1.24405	-2.59457	-12.5362	-30.1805	-9.98722	-14.6974	-37.4988	-14.8575	-5.79465	-7.55851	-32.2916	-10.1658	-5.44212	-13.5036	-10.3657	-3.83949	-9.46216	-9.39927	-6.11604	-6.13278	-9.46707	-11.1842	-9.21438	-7.72565	-6.55427	-7.93417	-12.1982	-44.4776	-15.7034	-14.8827	-19.9771
	-40	-37.7753	-16.2221	-5.28119	-32.5727	-8.73858	-8.50731	-5.29941	-6.25743	-30.578	-49.2801	-7.82991	-9.77973	-1.1584	-7.06111	-30.3363	-0.973171	-98.0327	-1.77796	-3.58759	-20.5304	-31.9889	-17.5639	-17.3725	-37.3135	-27.8999	-13.3511	-17.195	-46.9564	-16.8845	-9.45403	-19.8477	-24.7745	-6.71677	-16.6331	-16.5354	-8.89858	-6.15619	-9.38429	-17.7824	-31.0648	-10.8512	-15.976	-14.3442	-23.4313	-73.1575	-26.9564	-25.8934	-34.2721
	-35	-76.3684	-24.7646	-7.46832	-44.0618	-16.1861	-16.6277	-7.88632	-10.2148	-60.5217	-68.1027	-12.4433	-21.4489	-1.76143	-13.9878	-54.4278	-1.96898	-91.2735	-2.85498	-4.60827	-23.7362	-30.325	-17.391	-19.214	-34.2345	-31.2684	-25.4263	-24.2873	-45.3199	-23.5998	-13.0758	-32.0674	-49.0625	-6.85078	-22.4041	-22.4029	-15.7434	-7.33795	-14.4236	-39.94	-73.2285	-24.9342	-34.9275	-21.9853	-31.6262	-97.3657	-40.5811	-35.4153	-43.8366
	-30	-93.0613	-32.0254	-9.0565	-48	-23.703	-25.5396	-12.469	-16.5253	-88.7884	-80.24	-16.2607	-38.831	-2.27935	-21.9908	-57.1498	-3.07914	-83.9673	-3.21291	-5.93957	-35.3594	-29.6796	-24.9566	-23.9915	-35.0098	-31.2193	-44.1655	-29.3289	-49.2553	-28.6661	-17.1367	-31.9637	-71.2697	-13.2222	-25.8609	-25.6642	-24.5222	-7.49476	-11.0912	-61.8929	-107.433	-40.3573	-54.7198	-26.7939	-37.3886	-117.194	-42.4253	-41.7251	-51.1157
	-25	-93.0219	-35.6099	-10.2727	-52.0255	-28.9585	-30.9585	-14.7636	-18.8923	-105.42	-88.0773	-17.9551	-56.501	-4.25993	-27.8333	-55.219	-5.09531	-77.4318	-5.26334	-9.61861	-34.2947	-26.8106	-31.5017	-28.2728	-34.4686	-27.8117	-57.1552	-31.9227	-38.7763	-29.6889	-24.3235	-37.6948	-82.5546	-14.1179	-25.758	-32.2995	-32.0646	-11.7329	-18.7305	-83.4038	-103.928	-85.1509	-67.7091	-30.0837	-35.5812	-114.799	-44.5561	-40.9887	-52.0413
	-20	-90.3001	-35.6166	-11.63	-51.6545	-29.346	-33.1215	-15.4827	-21.1029	-110.249	-85.3025	-22.0797	-71.6682	-6.36809	-31.6	-52.1389	-6.90323	-71.2841	-5.79474	-12.2028	-38.9169	-25.2099	-24.7777	-23.2472	-28.9834	-29.8785	-63.3296	-30.2699	-39.2294	-30.6775	-28.3568	-30.4699	-85.4444	-13.055	-26.5467	-40.6588	-33.1472	-12.7865	-25.481	-91.3029	-103.415	-130.85	-70.863	-26.4605	-38.9613	-117.694	-48.3898	-45.0859	-54.85
	-15	-83.187	-35.7584	-12.5444	-47.5509	-29.2733	-32.6177	-15.5521	-20.4407	-108.186	-83.0574	-21.0974	-73.8315	-6.7193	-31.5333	-46.9127	-7.98953	-64.6955	-6.69447	-13.1709	-43.9662	-22.5184	-23.0554	-15.572	-26.1726	-21.9328	-59.6155	-27.9442	-34.3974	-25.8441	-27.6927	-35.7006	-89.614	-15.2211	-28.3517	-31.0145	-35.3439	-12.6642	-26.258	-96.8963	-98.9602	-152.325	-66.0988	-21.8143	-33.6552	-101.679	-43.3374	-39.8738	-47.047
	-10	-74.4476	-32.0136	-11.0091	-43.4991	-28.4289	-30.2908	-15.1964	-19.2901	-101.072	-76.5155	-21.6357	-78.7006	-7.40753	-29.5	-42.7365	-8.54069	-58.5184	-7.16209	-14.9302	-35.1527	-21.7121	-18.8595	-17.0512	-26.8796	-21.501	-59.5793	-23.9582	-33.1947	-23.5012	-23.2782	-22.7421	-71.8131	-13.6251	-25.7654	-28.774	-30.3623	-11.4664	-27.8024	-87.3124	-79.9679	-143.861	-57.2553	-18.8351	-31.2619	-97.1716	-39.2881	-34.4645	-43.3427
	-5	-64.7852	-27.3374	-9.87884	-37.9855	-23.7386	-26.4869	-13.7651	-17.0265	-89.8551	-67.2252	-18.0517	-69.2533	-6.48895	-25.3375	-37.3506	-7.99006	-52.8833	-6.39776	-14.534	-28.5111	-20.7989	-16.9233	-11.555	-22.078	-17.7197	-51.1591	-23.5885	-29.0452	-21.8276	-25.1005	-16.2171	-57.5622	-12.3019	-22.6909	-31.696	-32.8269	-8.55484	-16.6767	-81.719	-72.6444	-146.351	-53.1673	-9.20394	-25.1908	-81.2313	-39.6735	-26.5255	-33.9549
	0	-54.6652	-23.5543	-8.18746	-29.0055	-20.242	-21.3304	-12.9495	-13.7158	-73.6232	-56.1891	-15.9394	-62.2956	-5.31924	-21.2008	-33.1599	-8.15376	-47.4449	-5.36166	-11.7681	-24.2251	-20.5476	-18.2581	-17.5959	-20.5529	-12.9738	-45.8958	-19.8447	-28.1195	-20.7361	-19.0348	-14.5049	-46.7552	-10.4086	-22.7438	-26.3566	-25.2373	-7.64911	-18.9595	-69.2769	-61.335	-130.377	-43.0018	-8.34419	-16.3263	-67.8806	-25.5981	-23.7885	-29.1494
	5	-45.1247	-17.8862	-6.33638	-20.4336	-14.8003	-15.8954	-10.3709	-9.92151	-58.7768	-45.695	-14.1919	-50.5598	-5.47565	-16.3944	-28.1708	-7.17166	-42.4539	-4.20094	-11.5177	-20.4444	-17.4003	-16.9932	-15.3922	-17.6943	-11.1845	-36.8292	-16.9275	-14.0388	-11.6838	-17.6789	-12.048	-33.3667	-9.76434	-21.7663	-21.6633	-21.7679	-8.57116	-14.1275	-56.1282	-54.2304	-125.569	-35.7918	9.71807	-15.0343	-51.3358	-21.9076	-10.0438	-13.3535
	10	-35.241	-12.6685	-4.84357	-13.3327	-7.9214	-10.3338	-8.79486	-6.48245	-42.5786	-33.9522	-9.05373	-37.0941	-2.93696	-10.6353	-25.173	-6.55011	-38.2563	-3.50844	-7.73424	-16.5942	-17.8983	-12.6073	-8.63086	-16.41	10.0796	-30.4625	-14.3261	-11.912	-10.1822	-10.646	-7.66948	-19.0305	-7.9659	-22.1423	-14.4936	-17.1542	7.38755	-11.1045	-43.8561	-41.9872	-103.155	-23.1917	10.9585	-8.19337	-41.5649	-11.4802	-10.7405	-11.0407
	15	-25.7513	-8.0825	-3.36283	-6.40636	-3.01887	-4.45077	-6.7249	-4.00991	-26.1443	-22.7433	-4.00543	-20.8154	-2.21004	-5.91528	-20.9412	-5.11532	-33.8971	-3.21762	-7.66123	-13.8454	-15.941	-16.9361	-12.8244	-13.5653	13.7998	-22.9156	-8.19468	-9.86672	-9.7557	-11.2468	-7.53338	-13.5251	-5.92159	-17.8161	-18.059	-12.3684	-5.89033	-8.5426	-27.4482	-32.2471	-87.7298	-17.556	17.5642	-9.53886	-26.5978	-7.77885	-7.96919	-10.3408
	20	-18.0259	-3.56077	-3.56401	-2.88936	4.57944	-2.72427	-5.20916	1.83493	-8.52232	-10.2389	-3.13438	7.95807	-2.01359	5.22306	-17.3574	-3.96633	-29.4898	-1.26036	-2.85871	-11.8744	-14.119	-15.9549	-14.7724	-14.989	14.7326	-15.5988	-8.47717	-12.1034	-10.4921	-8.63602	-7.37589	-13.7857	-3.10578	-14.2192	-12.049	-8.93066	6.28281	-8.58792	-17.7694	-27.0507	-70.8368	12.3941	16.5581	-6.55764	-8.67463	-5.60129	-8.54384	-9.28099
	25	-11.7424	3.35234	-2.86025	8.14709	9.06768	6.95923	-4.54914	5.00911	8.93507	5.87728	5.54901	11.168	2.25471	8.27833	-14.6092	-3.32609	-25.6343	1.95775	4.66459	9.38957	-13.5548	-12.8765	-9.06394	-11.2818	16.7574	-9.41627	-7.87299	-8.85703	-8.47879	30.6008	11.873	25.1468	3.59405	-16.966	-12.9456	-10.2972	-5.97597	-10.8943	-11.2885	-18.8184	-49.8073	10.7371	27.668	-6.53996	-11.0731	-6.87893	12.064	11.6313
	30	10.5189	7.63131	3.20725	17.0255	15.9146	12.2269	3.93109	7.56255	25.4858	14.1932	9.33105	25.7987	4.65731	14.8089	-11.6073	-2.9548	-22.6906	2.37912	4.99315	-8.37855	-13.3238	-10.3458	-11.0401	-9.3491	18.4561	7.90582	6.21705	-9.50727	-8.32443	7.55455	14.1679	37.9502	-3.61295	-15.6605	-11.6688	-10.9991	-7.50031	-13.664	14.648	10.6393	-30.061	16.4987	30.5113	13.3875	21.8351	13.1953	20.4745	20.8703
	35	18.8689	11.7948	3.68452	21.4455	18.6751	16.8585	3.22473	11.8511	41.5455	22.3549	13.1532	39.6938	5.80669	19.0456	-9.21026	-1.97508	-19.5853	3.56849	6.60341	13.5014	-12.5651	14.3049	11.5072	-12.0724	20.6101	6.24742	6.38547	-9.85218	10.2514	10.1096	18.8049	54.647	5.20026	-16.3277	-8.48848	12.1599	6.84997	-9.07553	31.2462	15.8389	-19.4047	22.3327	37.0089	13.8173	33.1455	13.7809	26.4437	26.1818
	40	26.3459	14.4538	4.7162	27.2845	24.5745	20.44	4.62609	13.9949	58.4232	36.2857	17.281	53.2717	7.01419	23.6897	10.3262	-1.39634	-16.3804	4.64364	11.3541	24.4435	-9.72183	14.0596	-10.0094	-8.19478	22.868	11.1928	6.62784	11.0582	15.4863	11.496	21.2463	63.8294	4.01238	-12.3933	-13.059	14.9665	5.23598	11.9553	43.8956	21.3042	-13.2551	30.4626	42.6512	19.7864	34.8194	16.8697	31.2127	30.6866
	45	34.849	19.7761	6.43534	33.3691	27.7445	24.8	4.57817	16.3432	73.258	43.9837	21.245	68.934	9.25396	29.3306	13.0472	2.08894	20.898	6.0051	13.6257	19.1546	-10.2863	14.2002	9.4416	-7.07704	25.7183	18.0267	6.21316	11.664	17.5071	13.7823	28.8944	79.1214	6.59926	-14.6796	-15.6334	20.4585	3.69316	16.9571	56.8759	30.8408	29.1914	33.1877	46.9875	26.0829	53.0985	29.9346	31.9514	31.8709
	50	42.1459	21.0726	6.15056	37.1491	31.8071	28.2792	6.15985	19.1002	86.7362	54.9039	24.1604	82.0946	8.89842	33.0444	16.8272	2.47256	25.862	6.81554	15.2953	28.2029	-8.56913	25.1848	14.9659	-5.04534	28.9051	23.1794	6.56794	17.0574	18.2262	16.9476	32.4128	94.4033	8.35534	-10.9449	-14.2795	21.2486	8.55853	20.1795	73.3151	34.4307	46.7997	41.3376	52.6154	26.2228	63.0112	25.5226	38.9402	39.5404
	55	48.7113	24.4762	8.00914	39.7109	33.9171	33.0254	7.21494	21.0638	100.475	65.4133	27.9768	95.725	10.8397	38.3056	20.4861	3.32171	31.3927	8.11028	18.6506	29.7845	-7.83827	17.0554	10.0392	-4.81399	26.4323	29.4344	9.66925	13.9491	20.6901	20.4917	35.1899	104.551	11.9948	-15.0078	16.2132	26.3618	7.80622	21.3607	81.0095	43.5141	64.9472	43.3278	52.0286	28.2737	70.4478	30.7534	44.7944	45.6567
	60	56.1846	25.9543	7.05617	45.0045	38.2115	35.4612	8.21056	23.4377	116.748	74.7483	29.8958	108.093	12.216	41.5556	22.3719	4.23582	36.5559	8.97626	20.4909	24.8039	-8.33053	20.379	11.1594	-5.93832	33.5286	28.5233	10.0322	21.6704	24.5515	19.8109	39.7434	118.73	11.2324	-13.4041	18.1661	26.0151	7.64264	17.8127	97.3602	51.5263	91.454	47.9493	59.3238	33.7197	79.8955	33.6679	48.606	47.3522
	65	61.8158	29.5613	8.05976	48.1791	40.758	37.6088	8.92322	25.2534	128.429	81.7834	32.7993	117.278	13.8001	45.0806	25.4004	4.4776	41.4278	9.34929	21.9287	38.6135	-6.04303	21.5273	11.7707	4.75841	35.2583	31.8362	14.86	21.2326	25.3806	25.8666	38.7317	127.095	11.8243	-14.0742	18.6397	28.8877	8.00801	24.6193	102.176	57.5392	101.92	48.839	62.9302	37.1565	90.0373	36.2421	50.3922	51.9987
	70	68.2011	31.7009	8.99379	51.3282	44.1523	39.7654	9.6957	26.7262	141.328	91.275	33.6069	125.563	15.2256	50.0889	28.3063	6.22521	45.9518	10.0226	26.2958	43.7082	-6.39612	22.4336	13.2677	5.98391	38.7188	39.8997	14.2202	22.9822	27.009	26.1553	40.1724	137.009	12.2819	-14.8036	11.6906	30.8094	6.36506	26.5535	117.906	55.353	119.102	49.7464	70.1825	36.5355	90.903	40.2211	57.9295	58.8996
	Conditions	(RPMI+)B27	DMEM+B27
	Number of experiments	9	6
	Number of cells	43	37
	Šídák's multiple comparisons test
		Voltage (mV)	Adjusted P value, Summary
			(RPMI)+B27 vs. DMEM+B27
		-80	>0.999999	ns
		-75	>0.999999	ns
		-70	>0.999999	ns
		-65	>0.999999	ns
		-60	>0.999999	ns
		-55	>0.999999	ns
		-50	0.999978	ns
		-45	0.427675	ns
		-40	0.001694	**
		-35	1.69647e-07	****
		-30	1.12729e-10	****
		-25	3.41717e-11	****
		-20	1.39961e-10	****
		-15	5.40322e-09	****
		-10	1.34923e-07	****
		-5	2.1523e-05	****
		0	0.001164	**
		5	0.074953	ns
		10	0.560239	ns
		15	>0.999999	ns
		20	>0.999999	ns
		25	>0.999999	ns
		30	0.823023	ns
		35	0.248553	ns
		40	0.016863	*
		45	0.000821	***
		50	1.15223e-05	****
		55	8.95668e-08	****
		60	1.75008e-09	****
		65	8.75628e-12	****
		70	2.48047e-14	****
Figure 4j	ICaL current density (pA/pF)
	Conditions	(RPMI+)B27																											DMEM+B27
	iPSC line_experiment Voltage (mV)	isWT7_1					iWTD2_1					iWTD2_2						iBM76_1				iBM76_2			isWT7_2				iBM76_1									iBM76_2				iWTD2_1						isWT7_1
	-80	-1.74689	-1.5704	-1.40103	-1.81197	-1.52208	-1.11828	-1.51226	-1.0988	-1.02	0.134176	-1.22563	-1.84714	-0.833258	-1.52939	-1.91223	-1.05492	-0.65935	-1.79029	-1.80739	0	0	-2.70317	-2.28506	-0.649813	-0.686242	-0.616512	-3.29939	-0.501363	-0.706503	-0.48856	-0.509883	-0.599401	-0.803724	-0.835543	-0.40491	-1.07718	-0.801522	-1.41561	-1.13183	-0.750122	-0.58434	-0.607678	-0.611589	-0.262229	-1.14752	-0.856226	-0.710292	-0.69199
	-70	-1.63043	-1.70502	-1.27208	-1.81197	-2.26008	-0.732566	-1.56743	-1.4164	-1.09331	-0.728318	-1.17184	-2.17238	-0.871774	-1.51459	-1.79074	-1.1998	-0.816564	-1.60963	-2.1978	0	0	-2.58275	-2.85806	-0.553541	-0.85911	-0.708643	-4.12312	-0.310582	-0.846196	-0.47765	-0.250019	-1.03068	-0.788606	-0.60047	-0.29491	-1.03534	-1.07012	-1.42617	-1.54487	-1.71985	-0.668634	-0.393106	-0.750996	-0.422489	-1.56045	-1.7643	-0.646879	-0.582379
	-60	-2.1545	-1.76483	-1.43968	-1.77778	-1.2939	-1.0055	-1.93414	-1.21858	-0.951998	-0.377972	-0.800632	-2.14745	-0.92187	-1.60512	-2.02386	-1.24823	-0.367339	-2.14625	-2.23334	-0.836811	0	-2.59139	-3.31276	-0.838066	-0.713872	-0.724697	-4.05456	-0.670194	-1.49031	-1.01383	-0.768427	-1.08514	-1.21671	-1.77484	-0.643902	-1.11779	-0.739853	-1.47417	-1.71522	-1.16267	-0.970446	-0.373672	-0.966786	-0.556017	-1.40867	-1.11124	-1.19847	-0.451636
	-50	-2.61056	-1.71997	-1.89525	-2.17095	-1.83671	-1.56718	-2.9556	-1.32989	-1.02561	-0.436492	-1.03585	-2.56259	-1.36894	-1.97649	-1.67251	-1.57434	-0.930525	-1.68876	-2.02736	-0.0683715	-0.661726	-2.71228	-3.03943	-0.65493	-0.513673	-0.31355	-3.98093	-0.477981	-1.94736	-0.602694	-0.46301	-0.826849	-2.0676	-0.910282	-0.530978	-1.77141	-0.947012	-1.4076	-1.25507	-1.33916	-0.682458	-0.366475	-3.63223	-0.401683	-2.46455	-0.807332	-1.45867	-0.545228
	-40	-3.39674	-1.71997	-2.9826	-2.51282	-2.68331	-1.53892	-1.28493	-1.5932	-1.66352	-0.511527	-1.587	-2.36064	-1.34876	-1.3773	-1.93825	-1.50554	-3.5604	-1.8845	-2.49955	-2.3265	-0.580462	-3.16071	-3.59635	-1.00741	-0.675321	-0.390705	-4.07525	-0.573152	-1.22902	-0.772173	-0.746796	-1.13533	-4.46595	-1.54431	-0.487425	-3.5862	-1.19171	-2.85684	-2.57542	-2.12448	-0.926603	-0.516923	-4.97496	-0.205556	-1.8558	-1.97553	-1.68008	-0.520314
	-30	-3.6295	-2.03405	-3.4295	-2.97431	-2.24422	-1.57446	-2.30106	-2.80832	-2.60224	-0.862981	-1.82095	-1.56594	-1.46068	-1.80968	-2.09095	-2.16253	-8.54431	-2.24864	-2.71196	-2.31509	-0.602784	-5.38019	-2.90718	-3.97832	-0.902652	-0.697496	-4.89452	-0.738563	-1.08147	-1.01011	-0.775262	-0.919579	-4.02546	-1.35564	-0.594212	-6.36319	-0.967559	-1.90573	-2.04259	-4.04951	-0.94138	-0.45627	-6.10431	-0.508603	-2.72175	-1.73913	-1.89492	-0.811827
	-20	-4.0663	-2.22848	-3.48968	-2.44444	-2.94281	-2.47951	-1.44066	-3.73847	-4.07915	-1.93863	-1.93005	-2.59897	-2.31795	-2.88174	-2.49666	-3.26985	-6.92673	-1.88186	-2.1254	-3.34398	-1.40452	-3.48885	-3.20948	-5.92106	-1.52566	-1.58892	-4.92718	-1.4369	-2.29804	-1.76811	-1.86363	-1.42908	-7.95576	-1.95741	-0.997255	-8.52448	-1.21784	-2.43501	-3.99075	-5.27199	-1.25481	-0.910141	-9.06732	-14.7128	-1.81463	-2.2102	-1.14064	-0.441547
	-10	-5.20171	-2.90148	-6.02098	-3.21372	-4.19037	-4.23862	-6.192	-7.24234	-6.88732	-4.47548	-4.62779	-6.41971	-4.08045	-5.20051	-3.56362	-5.29396	-6.42199	-4.65911	-3.17738	-8.43272	-9.65034	-4.10614	-4.53426	-11.6181	-3.32692	-4.84811	-6.21927	-3.00508	-2.80589	-2.25919	-4.00408	-2.18125	-13.6849	-2.34922	-2.58673	-9.52221	-2.09682	-2.61119	-5.96265	-5.61699	-2.16057	-1.4896	-12.8752	-18.3788	-2.68437	-4.45466	-2.35498	-1.04318
	0	-6.27904	-3.36514	-8.78886	-4.95737	-5.95764	-5.37769	-8.6424	-13.7113	-9.94183	-6.4407	-8.26152	-9.06813	-5.71948	-9.12756	-5.14723	-7.02592	-8.23845	-6.79063	-4.62496	-10.4803	-13.1559	-6.41365	-6.97169	-15.6318	-6.59495	-7.99389	-7.886	-4.60582	-3.6411	-3.93441	-6.45476	-3.46639	-16.2145	-3.54546	-5.11916	-10.3864	-2.42782	-2.25311	-7.2408	-6.60895	-3.44935	-2.51232	-14.7684	-16.6933	-2.59613	-7.97831	-3.43161	-2.1986
	10	-6.79332	-4.51674	-8.92641	-5.77781	-7.22465	-5.9955	-9.58791	-13.365	-10.8843	-5.99113	-9.24926	-11.8212	-6.92443	-10.064	-6.65375	-6.63419	-8.27637	-7.21661	-5.83706	-8.58045	-10.6305	-7.86963	-7.27124	-15.3911	-8.85001	-7.98351	-7.20751	-4.18993	-3.33479	-4.08723	-7.01709	-3.90313	-14.8202	-3.77453	-5.66826	-12.3319	-3.21984	-3.17797	-7.04069	-10.1745	-5.15567	-3.45138	-14.5539	-14.8382	-4.1952	-9.90672	-2.06952	-2.35682
	20	-5.48323	-4.78599	-7.52545	-6.37606	-7.12709	-4.68309	-7.39293	-12.2362	-9.26965	-3.97936	-8.66456	-10.5906	-5.42678	-8.95265	-6.54486	-6.17323	-6.87408	-6.54906	-5.96047	-6.79181	-7.77121	-7.16011	-6.7579	-11.3601	-8.54249	-6.49221	-7.44868	-3.40273	-3.98301	-3.75225	-6.33903	-3.84796	-12.064	-2.58998	-4.87365	-4.93405	-1.85082	-3.36312	-4.91923	-5.06949	-4.68216	-2.8658	-11.9829	-12.1852	-3.99892	-8.2577	-1.92407	-2.19022
	30	-5.15326	-4.2176	-5.75028	-5.17956	-4.99403	-3.24062	-5.28523	-8.98187	-6.38754	-1.90482	-5.11701	-4.67159	-3.23106	-7.06442	-5.12357	-3.59875	-4.71957	-3.86891	-5.05706	-7.2372	-5.8811	-6.08036	-5.72507	-7.76349	-6.78971	-3.29828	-7.21359	-2.23563	-2.73239	-2.26899	-3.67049	-3.89011	-8.70401	-1.46816	-3.62126	-3.65558	-1.62238	-2.80732	-4.00797	-3.71516	-3.95144	-1.35078	-6.92244	-9.82196	-3.48181	-5.68894	-1.50262	-1.14557
	40	-4.2118	-3.51483	-3.96245	-4.20525	-3.75719	-1.71528	-2.31771	-5.44788	-3.88965	0.153699	-1.66683	-1.90292	-1.87184	-4.44454	-2.498	-1.32129	-2.38514	-3.12189	-3.45548	-7.71526	-4.67557	-3.78808	-4.35987	-4.68346	-4.39464	-1.13	-5.85639	-1.66095	-1.84822	-0.957465	-2.24485	-2.71926	-5.12253	-0.519713	-2.12954	-2.0516	-0.0763839	-2.95525	-3.45858	-1.78892	-2.78462	-0.17364	-3.52478	-7.66017	-1.48986	-2.84659	-1.27945	-0.766087
	50	-3.80419	-3.1858	-2.3293	-3.38453	-2.25944	-0.99097	-1.97829	-3.40283	-1.2077	0.27092	0.754495	3.31259	-1.346	-2.73575	-2.0717	-0.212349	-0.349692	-0.349174	-2.51612	-6.70965	-3.41418	-1.78904	-2.8517	-1.30938	-2.82877	0.514374	-4.84158	-0.438886	-1.31798	-0.167928	-0.826214	-1.59356	-3.26194	-0.900678	-0.893862	-1.1073	0.0736556	-3.31457	-3.12191	-1.13697	-1.85423	-0.0856798	-1.52828	-5.7319	-1.36904	-0.0860477	-0.304728	-0.32699
	60	-3.8722	-2.40794	-1.56437	-2.78628	-1.12304	0.465808	-0.698169	-2.80778	0.560457	0.246121	3.32132	7.41606	-0.459081	-0.605589	-0.56146	1.42093	0.516729	1.28578	-1.92503	-5.67894	-2.56485	-0.725378	-1.42889	0.00704321	-1.66196	0.783131	-3.49351	0.278789	-1.81497	0.142102	0.793126	-0.400797	-1.60608	0.165042	0.592685	-0.65	0.252108	-1.28363	-1.61254	-0.593703	-0.899257	-0.244994	-1.53698	-3.18174	-1.36695	0.293675	-0.80674	-0.588616
	Conditions	(RPMI+)B27	DMEM+B27
	Number of experiments	6	4
	Number of cells	27	27
	Šídák's multiple comparisons test
		Voltage (mV)	Adjusted P value, Summary
			(RPMI+)B27 vs. DMEM+B27
		-80	0.9889	ns
		-70	0.9927	ns
		-60	0.9976	ns
		-50	0.9981	ns
		-40	>0.9999	ns
		-30	0.9485	ns
		-20	>0.9999	ns
		-10	0.9527	ns
		0	0.0067	**
		10	0.0036	**
		20	0.0004	***
		30	0.0322	*
		40	0.3555	ns
		50	0.9972	ns
		60	>0.9999	ns
[truncated: 61 more columns]

## Sheet: Figure 5
Figure 5a
	Analysis of beating rate (BPM)
	Conditions iPSC line_experiment	B27	MM	MM+NP	MM+NP+ES	MM+NP+ES spon.
	iWTD2_1	14.375	28.715	23.56	118.765	39.405
		10.02	22.94	36.735	118.835	23.015
		14.525	28.695	30.775	118.765	82.28
	isWT7_1	32.75	25.64	27.21	118.78	20.855
		27.725	18.805	16.9	118.88	11.385
		27.04	15.79	23.81	118.795	22.5
	isWT7_2	18.115	17.125	18.59	118.475	9.505
		16.8	14.265	8.475	118.725	6.11
		16.16	16.165	12.69	118.815	9.52
	iBM76_1	14.075	27.74	13.29	119.16	0
		14.275	21.62	12.95	118.48	29.29
		18.21	13.94	16.4	118.84	32.05
	iBM76_2	17.965	15.73	15.13	118.71	2
		17.49	15.46	13.97	119.05	0
		16.235	15.695	15.045	118.92	9.38
	Number of experiments	5	5	5	5	5
	Number of cultures	15	15	15	15	15
Figure 5b
	Contraction time (s)						Relaxation time (s)						Beating duration (s)
	Conditions iPSC line_experiment	B27	MM	MM+NP	MM+NP+ES		Conditions iPSC line_experiment	B27	MM	MM+NP	MM+NP+ES		Conditions iPSC line_experiment	B27	MM	MM+NP	MM+NP+ES
	iWTD2_1	0.595	0.465	0.455	0.46		iWTD2_1	0.81	0.49	0.435	0.4		iWTD2_1	1.41	0.96	0.89	0.855
		0.595	0.48	0.445	0.165			0.725	0.475	0.605	0.355			1.355	0.95	1.055	0.525
		0.595	0.48	0.48	0.165			0.68	0.52	0.535	0.455			1.42	1.015	1.02	0.625
	isWT7_1	0.475	0.425	0.385	0.275		isWT7_1	0.625	0.635	0.74	0.285		isWT7_1	1.1	1.055	1.13	0.56
		0.48	0.44	0.46	0.355			0.635	0.725	0.705	0.335			1.125	1.16	1.165	0.695
		0.56	0.455	0.46	0.33			0.675	0.64	0.53	0.36			1.245	1.095	1.25	0.69
	isWT7_2	0.51	0.33	0.275	0.27		isWT7_2	0.565	0.445	0.505	0.37		isWT7_2	1.21	1.35	0.95	0.675
		0.48	0.34	0.31	0.2			0.495	0.515	0.465	0.395			1.145	1.085	0.955	0.595
		0.5	0.37	0.29	0.365			0.495	0.575	0.585	0.505			1.195	1.175	1.185	0.89
	iBM76_1	0.485	0.42	0.535	0.575		iBM76_1	0.7	0.6	0.66	0.51		iBM76_1	1.67	1.28	1.32	1.105
		0.575	0.455	0.54	0.33			0.66	0.68	0.685	0.57			1.63	1.33	1.355	1.05
		0.53	0.465	0.605	0.365			0.68	0.775	0.735	0.705			1.57	1.49	1.435	1.205
	iBM76_2	0.51	0.395	0.445	0.36		iBM76_2	0.615	0.685	0.635	0.52		iBM76_2	1.52	1.405	1.36	1.145
		0.56	0.41	0.46	0.495			0.59	0.705	0.52	0.575			1.455	1.35	1.21	1.035
		0.625	0.395	0.515	0.475			0.615	0.895	0.615	0.545			1.505	1.5	1.315	0.885
	Number of experiments	5	5	5	5		Number of experiments	5	5	5	5		Number of experiments	5	5	5	5
	Number of cultures	15	15	15	15		Number of cultures	15	15	15	15		Number of cultures	15	15	15	15
Figure 5c
	Number of iPSC-CMs able to adapt to increasing pacing frequencies (out of 15 cultures)
	Conditions Pacing frequency	B27	MM	MM+NP	MM+NP+ES
	2 Hz	0	1	8	15
	1 Hz	4	14	15	15
	0.5 Hz	14	15	14	13
Figure 5d
	TNNI1 expression (relative to HPRT)						TNNI3 expression (relative to HPRT)						TNNI3/TNNI1 expression ratio						MYL2 expression (relative to HPRT)						MYL7 expression (relativeto HPRT)						MYL2/MYL7 expression ratio						MYH6 expression (relative to HPRT)						MYH7 expression (relative to HPRT)						MYH7/MYH6 expression ratio
	Conditions iPSC line_experiment	B27	MM	MM+NP	MM+NP+ES		Conditions iPSC line_experiment	B27	MM	MM+NP	MM+NP+ES		Conditions iPSC line_experiment	B27	MM	MM+NP	MM+NP+ES		Conditions iPSC line_experiment	B27	MM	MM+NP	MM+NP+ES		Conditions iPSC line_experiment	B27	MM	MM+NP	MM+NP+ES		Conditions iPSC line_experiment	B27	MM	MM+NP	MM+NP+ES		Conditions iPSC line_experiment	B27	MM	MM+NP	MM+NP+ES		Conditions iPSC line_experiment	B27	MM	MM+NP	MM+NP+ES		Conditions iPSC line_experiment
	iWTD2_1	52.72	111.39	148.44	132.21		iWTD2_1	42.86	171.65	270.58	544.68		iWTD2_1	0.81	1.54	1.82	4.12		iWTD2_1	263.72	1077.73	1229.9	1039.22		iWTD2_1	7783.86	1613.86	1378.97	1930.12		iWTD2_1	0.034	0.668	0.892	0.538		iWTD2_1	163.55	58.09	59.93	197.17		iWTD2_1	2087.03	803.15	1106.26	1869.66		iWTD2_1
	iWTD2_2	113.12	174.2	202.73	105.08		iWTD2_2	70.16	308.4	282.67	362.71		iWTD2_2	0.62	1.77	1.39	3.45		iWTD2_2	166.61	1268.38	3018.21	1125.94		iWTD2_2	3632.64	1531.37	2879.33	1314.42		iWTD2_2	0.046	0.828	1.048	0.857		iWTD2_2	60.1	59.7	94.39	271.58		iWTD2_2	1801.73	824.14	926.33	1235.64		iWTD2_2
	iWTD2_3	356	135.12	286.66	192.31		iWTD2_3	29.55	247.21	215.83	174.57		iWTD2_3	0.08	1.83	0.75	0.91		isWT7_1	178.69	639.71	538.58	542.74		isWT7_1	1796.98	1010.93	1077.14	1420.76		isWT7_1	0.099	0.633	0.5	0.382		iWTD2_3	118.21		47.16	125.53		iWTD2_3	1805.1		2062.75	1261.25		iWTD2_3
	isWT7_1	121.07	77.63	66.48	64.72		isWT7_1	62.54	90.93	86.69	112.17		isWT7_1	0.52	1.17	1.3	1.73		isWT7_2	42.73	770.12	631.35	840.14		isWT7_2	459.61	846.2	732.1	1208.28		isWT7_2	0.093	0.91	0.862	0.695		iWTD2_4	35.79	101.99		282.96		iWTD2_4	1337.43	2317.32		597.83		iWTD2_4
	isWT7_2	111.46	112.09	69.12	11.88		isWT7_2	86.62	132.08	158.91	110.83		isWT7_2	0.78	1.18	2.3	9.33		isWT7_3	255.27	1496	614.62	387.99		isWT7_3	2320.6	1272.89	977.83	1259.69		isWT7_3	0.11	1.175	0.629	0.308		isWT7_1	25.55	32.04	24.3	52.44		isWT7_1	714.84	610.63	473.44	724.32		isWT7_1
	isWT7_3	116.09	211.58	29.95	23.23		isWT7_3	188.58	227.31	186.77	146.23		isWT7_3	1.62	1.07	6.24	6.29		iBM76_1	136.8	561.61	1123.28	525.73		iBM76_1	4711.7	3030.95	2311.86	2661.32		iBM76_1	0.029	0.185	0.486	0.198		isWT7_2	24.61	26.45	40.81	129.38		isWT7_2	843.47	478.6	675.14	361.97		isWT7_2
	iBM76_1	140.572	120.243	41.913	68.558		iBM76_1	128.463	217.546	205.52	301.771		iBM76_1	0.914	1.809	4.903	4.402		iBM76_2	335.73	1196.89	599.43	2038.73		iBM76_2	8452.94	3685.1	2684.84	4419.14		iBM76_2	0.04	0.325	0.223	0.461		isWT7_3	40.38	53.49	42.78	173.03		isWT7_3	1522.2	1724.11	778.65	1120.4		isWT7_3
																																					iBM76_1		30.93	41.97			iBM76_1		1439.95	1544.49			iBM76_1
																																					iBM76_2	77.88	69.31	30.53	92.48		iBM76_2	3438.43	3190.33	1623.82	1960.94		iBM76_2
																																					iBM76_3	202.75	69.25	167.27	86.29		iBM76_3	3185.68	1774.5	1916.71	2320.69		iBM76_3
	Number of experiments	7	7	7	7		Number of experiments	7	7	7	7		Number of experiments	7	7	7	7		Number of experiments	7	7	7	7		Number of experiments	7	7	7	7		Number of experiments	7	7	7	7
																																					Number of experiments	9	9	9	9		Number of experiments	9	9	9	9		Number of experiments
Figure 5e	FSC-A measurement						SSC-A measurement
	Conditions iPSC line_experiment	B27	MM	MM+NP	MM+NP+ES		Conditions iPSC line_experiment	B27	MM	MM+NP	MM+NP+ES
	iWTD2_1	208.5	241	283.5	309		iWTD2_1	100.5	108	138.5	213.5
	iWTD2_2	124	148	181.5	208.5		iWTD2_2	106.5	112	152.5	233
	iWTD2_3	154	163.33	155.33	167.67		iWTD2_3	87.93	77.7	67.97	169.33
	iWTD2_4	144.67	203.33	181.33	210.67		iWTD2_4	85.03	85.27	86	207.33
	iWTD2_5	253.5	318.5	356	378		iWTD2_5	77.85	124	133.5	184
	iWTD2_6	204	298.5	253	327.5		iWTD2_6	46.1	91.4	86.15	174
	iWTD2_7	200.5	254.5	227.5	307.5		iWTD2_7	39.55	76.7	71.45	148
	isWT7_1	251	249.5	240.5	319.5		isWT7_1	104.5	114	114.5	197.5
	isWT7_2	194.5	240	214	232		isWT7_2	124	155	155.5	203.5
	isWT7_3	131	132	152	158		isWT7_3	118.5	98.55	121	168
	isWT7_4	162.5	177	200.5	231		isWT7_4	95.7	96	110.5	157
	isWT7_5	168	243	199	244		isWT7_5	88.55	98	128	160.5
	isWT7_6	173.5	187.5	182.5	265.5		isWT7_6	101	89.2	88.5	197
	isWT7_7	336	384	383.5	461.5		isWT7_7	52.95	75.2	78.8	148
	isWT7_8	375	368	351	411		isWT7_8	44.45	44.3	57.8	127.5
	iBM76_1	184	191.5	177.5	267		iBM76_1	89.95	116.5	122	207
	iBM76_2	162	212.5	221	241.5		iBM76_2	63.15	103	124.5	269.5
	iBM76_3	156.5	213	244	261		iBM76_3	61.25	109.5	143.5	242
	Number of experiments	18	18	18	18		Number of experiments	18	18	18	18
Figure 5f	Proportion of cTNT-positive cells						Log10 cTNT intensity (mean fluorescence intensity, RFU)
	Conditions iPSC line_experiment	B27	MM	MM+NP	MM+NP+ES		Conditions iPSC line_experiment	B27	MM	MM+NP	MM+NP+ES
	iWTD2_1	94.35	95.95	97.65	98.85		iWTD2_1	238	389	325.33	914.33
	iWTD2_2	97	94.65	98.5	98.25		iWTD2_2	622	535	628	745
	iWTD2_3	97.9	96.83	98.2	98.83		iWTD2_3	222.5	322	365	458
	iWTD2_4	97.5	98.3	99.27	98.47		isWT7_1	497	466	558	734
	iWTD2_5	98.35	93.05	92.55	96.75		isWT7_2	149	221	235	285
	iWTD2_6	96.25	92.2	93	96.45		isWT7_3	305.5	299	309	217
	iWTD2_7	98.5	99	99.5	99.6		isWT7_4	273	422.67	524	440.5
	isWT7_1	89.4	88.45	94.3	98.35		isWT7_5	311	308.5	421	438
	isWT7_2	93.9	91.7	92.5	95.55		iBM76_1	114.5	167	231.5	269
	isWT7_3	99.3	93.45	97.4	91.3		iBM76_2	637	1624	1263.5	1174.5
	isWT7_4	97.4	82.2	87	91.15		iBM76_3	908	1236.5	1924	2294
	isWT7_5	95.4	95.9	96.5	96.7
	isWT7_6	97.5	94.55	92.2	96.95
	isWT7_7	97.4	91.6	97.4	95.3
	iBM76_1	90.5	98.4	97.4	97.2
	iBM76_2	94.7	93.35	95.5	97.95
	iBM76_3	95.5	96	98.55	83.45
	Number of experiments	17	17	17	17		Number of experiments	11	11	11	11
[truncated: 4 more columns]

## Sheet: Figure 6
Figure 6b	Effect of verapamil on spike amplitude (normalized to baseline)
	Conditions	B27																		MM																		MM+NP
	iPSC line_experiment Conc. verapamil (log10 M)	iWTD2_1						isWT7_1						isWT7_2						iWTD2_1						isWT7_1						isWT7_2						iWTD2_1						isWT7_1
	Baseline	1	1	1	1	1	1	1	1	1	1	1	1	1	1	1	1	1		1	1	1	1	1	1	1	1	1	1	1	1	1	1	1	1	1		1	1	1	1	1	1	1	1	1	1	1	1
	-9	1.10678	1.7623	1.04954	1.04887	1.15464	0.843683	0.822722	0.941504	1.49905	1.23019	2.12548	1.20019	1.19343	1.44403	1.21644	1.05103	1.29176		1.17649	0.95685	0.979077	0.947002	0.703238	0.99034	0.420589	1.1867	1.26855	0.508795	1.49848	1.11118	1.07965	0.78658	1.14163	1.10943	1.14438		1.04225	0.955473	1.01878	0.952885	1.05459	1.08662	1.24889	0.99632	1.02988	1.11184	0.899706	1.05882
	-8	0.770569	1.79447	1.11891	0.958854	1.04615	0.662474	0.352205	0.830711	0.909554	0.503089	0.724864	0.2598	1.1603	0.543931	0.608048	0.914955	0.286503		1.15297	0.953046	0.945162	0.860509	0.782985	0.98576	0.961337	1.27149	1.16874	0.779242	2.39515	1.24898	1.14264	0.808084	1.1077	1.11821	1.58706		0.974024	0.92038	0.922161	0.883034	1.04284	1.00765	1.11254	0.954436	0.968091	1.00808	1.29731	0.893845
	-7	0.092753	1.25168	0.812605	0.334849	0.846774	0.34854	0.033684	0.143536	0.235036	0.16161	0.07625	0.013882	0	0	0	0	0		1.18097	0.983855	1.00108	0.958737	0.987495	1.02481	1.07206	0.635859	0.556087	0.645192	0.303685	0.260063	1.23433	1.17602	1.23489	1.2936	1.7359		1.00713	0.844087	0.499691	0.809619	1.01066	0.897494	0.912454	1.01915	0.996858	1.19067	0.959441	0.795909
	-6	0	0	0	0	0	0	0	0	0	0	0	0	0	0	0	0	0		1.053	1.03729	1.00294	0.921263	0.734696	0.767015	0	0	0	0	0	0	0.966267	0.779177	0.675756	0.826645	0.679854		1.08821	0.966173	0.562734	0.869803	1.19849	1.05479	0	0	0	0	0.087439	0
	Conditions	B27	MM	MM+NP	MM+NP+ES
	Number of experiments	3	3	3	3
	Number of cultures	17	17	18	18
Figure 6d	Effect of verapamil on FPDc
	Conditions	B27																		MM																		MM+NP
	iPSC line_experiment Conc. verapamil (log10 M)	iWTD2_1						isWT7_1						isWT7_2						iWTD2_1						isWT7_1						isWT7_2						iWTD2_1						isWT7_1
	Baseline	1	1	1	1	1	1	1	1	1	1	1	1	1	1	1	1	1		1	1	1	1	1	1	1	1	1	1	1	1	1	1	1	1	1		1	1	1	1	1	1	1	1	1	1	1	1
	-9	0.887764	1.03005	1.02339	1.08247	1.0293	1.01341	0.974345	1.0196	1.07964	0.959086	1.03336	1.03178	0.976589	1.02208	0.998129	0.939122	0.972474		1.00791	1.00461	0.996303	0.943885	1.01593	1.00497	0.973494	0.959456	1.04781	0.991433	0.985079	0.915857	1.09815	1.06834	1.03664	1.05271	1.01216		0.961526	0.969768	1.00799	0.95548	1.02042	0.981742	0.975592	1.01178	1.04066	1.05713	0.913078	1.02397
	-8	0.952014	0.976867	1.00301	1.03353	0.980011	0.969329	0.907047	1.01954	1.06448	0.928272	0.996234	1.00526	0.878772	0.890293	0.847442	0.977604	0.67675		0.932865	0.933841	0.901555	0.92188	0.925575	0.929766	0.918389	0.970575	0.947811	0.957643	0.926281	0.874771	1.04449	0.974047	0.970576	0.982729	0.942135		0.927429	0.941022	1.01882	0.909849	1.05601	0.884264	0.872109	1.0492	1.02081	0.910977	0.881519	1.03925
	-7	0.815748	0.723357	0.758561	0.771044	0.837836	0.70792	0.56252	0.833033	0.829961	0.671677	0.717693	0.687305	not detectable	not detectable	not detectable	not detectable	not detectable		0.748283	0.65142	0.675862	0.766897	0.723135	0.648457	0.55302	0.737809	0.551894	0.522485	0.756993	0.549049	0.71089	0.711937	0.77404	0.708923	0.740468		0.717954	0.781781	0.820671	0.792799	0.91492	0.75136	0.591958	0.694519	0.719522	0.789474	0.575571	0.740972
	-6	not detectable	not detectable	not detectable	not detectable	not detectable	not detectable	not detectable	not detectable	not detectable	not detectable	not detectable	not detectable	not detectable	not detectable	not detectable	not detectable	not detectable		0.542224	0.361655	0.339038	0.562741	0.556327	0.332933	not detectable	not detectable	not detectable	not detectable	not detectable	not detectable	not detectable	not detectable	not detectable	not detectable	not detectable		0.614993	0.554241	0.671517	0.597562	0.663457	0.477707	not detectable	not detectable	not detectable	not detectable	0.50177	not detectable
	Conditions	B27	MM	MM+NP	MM+NP+ES
	Number of experiments	3	3	3	3
	Number of cultures	17	17	18	18
Figure 6f	Effect of E-4031 on FPDc
	Conditions	B27										MM												F2+NP											F2+NP+ES
	iPSC line_experiment Conc. E-4031	iWTD2_1					iWTD2_2					iWTD2_1						iWTD2_2						iWTD2_1					iWTD2_2						iWTD2_1						iWTD2_2
	Baseline	1	1	1	1	1	1	1	1	1	1	1	1	1	1	1	1	1	1	1	1	1	1	1	1	1	1	1	1	1	1	1	1	1	1	1	1	1	1	1	1	1	1	1	1
	1 nM	0.992788	1.00977	1.00127	1.01983	1.02649	0.986294	1.00247	0.852651	0.882943	0.987121	0.986918	1.00729	0.914588	0.978722	0.951602	1.01475	1.06201	1.01455	1.06909	1.04562	1.02381	1.01993	1.04759	1.09189	1.00378	1.08116	1.04927	1.02042	0.965618	1.0124	1.02764	1.21558	1.10728	1.05851	0.967528	0.954471	0.981447	1.03056	1.05668	0.873487	1.04131	0.959342	1.0008	0.997241
	10 nM	1.04221	1.06431	1.04656	1.03918	1.05447	0.965545	1.00519	0.878887	0.92957	0.999166	1.1376	1.05607	0.983678	1.04102	1.09865	1.10036	1.24912	1.31638	1.25585	1.40679	1.30346	1.39914	1.13881	1.15699	1.09206	1.1891	1.13	1.2211	1.12416	1.1449	1.13792	1.16553	1.10996	1.02597	1.00572	1.03584	1.01942	1.09731	1.10003	1.05046	1.13541	1.08732	1.03226	1.07258
	Conditions	B27	MM	MM+NP	MM+NP+ES
	Number of experiments	2	2	2	2
	Number of cultures	10	12	11	11
Figure 6g	Effect of isoprenaline on FPDc
	Conditions	B27																		MM																							MM+NP
	iPSC line_experiment Conc. isoprenaline (log10 M)	iWTD2_1						isWT7_1						iWTD2_2						iWTD2_1					isWT7_1						isWT7_2						iWTD2_2						iWTD2_1						isWT7_1
	Baseline	1	1	1	1	1	1	1	1	1	1	1	1	1	1	1	1	1	1	1	1	1	1	1	1	1	1	1	1	1	1	1	1	1	1	1	1	1	1	1	1	1	1	1	1	1	1	1	1
	-9	0.967682	1.00575	1.03354	0.971082	1.01652	0.970234	0.98426	0.91065	0.868251	0.865916	0.865969	0.898258	1.0875	1.00533	0.998677	0.987096	1.14364	1.09801	0.792357	0.798541	0.82077	0.72936	0.887606	0.981274	1.03974	1.04786	1.01698	1.00363	1.03125	0.964092	0.988352	0.965819	0.980947	1.00196	0.966761	0.963993	0.964011	0.958873	0.926114	0.997383	0.993497	0.648397	0.700431	0.59997	0.615917	0.750741	0.775564	1.00717
	-8	0.790847	0.438321	0.847588	0.825938	0.833702	0.806292	0.729832	0.60332	0.794406	0.771995	0.683588	0.726097	0.776534	0.73318	0.73931	0.51145	0.874883	0.790382	0.634826	0.609643	0.626494	0.573581	0.718087	0.766978	0.797197	0.846267	0.805518	0.739508	0.762441	0.669161	0.728826	0.698213	0.702669	0.709956	0.721455	0.376891	0.36541	0.351257	0.420402	0.412435	0.40041	0.439089	0.593571	0.424485	0.41479	0.54585	0.631187	0.75877
	-7	0.676958	0.729501	0.706239	0.565595	0.70059	0.699759	0.697125	0.567073	0.750118	0.700821	0.693198	0.718953	0.641864	0.642175	0.653348	0.440423	0.771521	0.646927	0.578032	0.54443	0.555391	0.574314	0.502233	0.61876	0.612418	0.664144	0.759887	0.636634	0.605908	0.557053	0.554114	0.636362	0.632185	0.650588	0.680289	0.317265	0.329433	0.303549	0.339702	0.32994	0.31216	0.410329	0.538297	0.436617	0.383498	0.577645	0.629534	0.668501
	-6	0.578144	0.735658	0.70066	0.623985	0.69612	0.683493	0.662377	0.571007	0.77905	0.699547	0.691318	0.730978	0.606891	0.640035	0.800042	0.433282	0.706432	0.644287	0.602964	0.563769	0.541489	0.550347	0.635403	0.612302	0.597305	0.671999	0.679364	0.643405	0.578115	0.533526	0.499788	0.580358	0.593246	0.650029	0.641446	0.308713	0.324624	0.280223	0.330435	0.322564	0.313025	0.448758	0.582405	0.365402	0.370101	0.5159	0.61128	0.648447
		B27	MM	MM+NP	MM+NP+ES
	Number of experiments	3	4	4	4
	Number of cultures	18	23	23	24
Figure 6h	Effect of isoprenaline on beating rate
	Conditions	B27																		MM																							MM+NP
	iPSC line_experiment Conc. isoprenaline (log10 M)	iWTD2_1						isWT7_1						iWTD2_2						iWTD2_1					isWT7_1						isWT7_2						iWTD2_2						iWTD2_1						isWT7_1
	Baseline	1	1	1	1	1	1	1	1	1	1	1	1	1	1	1	1	1	1	1	1	1	1	1	1	1	1	1	1	1	1	1	1	1	1	1	1	1	1	1	1	1	1	1	1	1	1	1	1
	-9	1.00282	0.984461	0.961223	0.969544	1.02428	0.989364	1.01805	1.01445	0.993782	1.00901	0.988075	0.917587	0.998718	1.00751	0.925152	1.03179	1.01431	0.999367	1.40082	1.48939	1.38895	1.3113	1.41146	1.00576	1.00934	1.01438	1.02187	1.07135	1.00654	0.923989	0.98094	1.06625	1.30067	1.02204	0.979526	1.07603	1.02668	1.03487	0.905507	1.00435	1.0146	1.51338	1.68183	1.4962	1.74228	1.82625	1.67566	0.946032
	-8	1.19063	1.17897	1.15756	1.13948	1.21761	1.17591	1.04429	1.01462	0.981028	1.04053	1.05329	0.94201	1.253	1.32599	1.25949	1.47415	1.3577	1.29689	1.661	1.85625	1.71878	1.64892	1.67746	1.34774	1.36939	1.38132	1.38639	1.47881	1.31842	1.343	1.45205	1.56153	1.80985	1.52417	1.42704	1.88444	1.7418	1.88036	1.74596	1.73494	1.82016	1.91541	2.14668	1.82715	2.01628	2.2195	1.98319	1.35176
	-7	1.32668	1.34447	1.30669	1.32058	1.36207	1.33422	1.08803	1.06224	1.0408	1.07323	1.09614	0.969804	1.46567	1.45804	1.39728	1.58313	1.5379	1.46378	1.88022	2.08195	1.87729	1.82987	1.89025	1.56523	1.54135	1.57994	1.5462	1.58988	1.48009	1.42741	1.50262	1.65327	1.82996	1.64685	1.49278	2.24701	2.17224	2.28512	2.11901	2.11891	2.17579	1.84598	2.02319	1.73789	1.89942	2.10234	1.89538	1.54209
	-6	1.34931	1.33756	1.31626	1.32673	1.38279	1.35445	1.14731	1.12138	1.07009	1.12449	1.11631	1.01484	1.37314	1.34915	1.28082	1.43531	1.33099	1.32679	1.88322	2.05375	1.89241	1.84718	1.8914	1.59729	1.57185	1.5944	1.61179	1.65777	1.59351	1.41126	1.45072	1.58238	1.86382	1.61412	1.50433	2.26274	2.15018	2.22816	2.13522	2.14189	2.11268	1.72362	1.96282	1.67026	1.80819	1.96487	1.81879	1.51773
	Conditions	B27	MM	MM+NP	MM+NP+ES
	Number of experiments	3	4	4	4
	Number of cultures	18	23	23	24
[truncated: 40 more columns]

## Sheet: Figure 7
Figure 7g	z-scores of SRF target genes
	Conditions	MM			MM+NP			MM+NP+ES				p value
	iPSC line_experiment Gene symbol	iWTD2_1	iWTD2_2	isWT7_1	iWTD2_1	iWTD2_2	isWT7_1	iWTD2_1	iWTD2_2	isWT7_1		MM+NP+ES vs. MM	MM+NP+ES vs. MM+NP	MM+NP vs. MM
	AKAP12	0.907337	0.479516	0.457632	0.622003	0.0712131	1.11255	-1.52934	-0.55073	-1.57018		2.55641e-06	2.26471e-06	0.979584
	ARHGEF17	1.53245	0.248978	0.916029	0.172557	0.151274	0.320132	-1.70501	-0.400252	-1.23616		0.013385	0.105971	0.391583
	ARPC4	0.387886	0.291424	1.10591	1.23448	0.36446	0.225201	-1.62237	-0.655884	-1.33111		0.0293937	0.0281235	0.984315
	CAP1	0.383715	0.10508	1.22372	0.660372	-0.380886	0.775247	-1.04409	0.275807	-1.99897		0.0407126	0.0809006	0.763593
	CFL1	0.950027	0.489334	0.805049	0.860886	0.388823	0.284123	-1.81091	-0.878157	-1.08917		0.00335916	0.00953662	0.733544
	CFL2	0.749218	0.89963	0.178486	0.733111	0.410423	0.901241	-1.48233	-1.31005	-1.07973		0.00287136	0.00200147	0.912907
	CHD2	0.531842	0.965761	0.656399	0.11741	0.717378	0.756986	-0.649251	-1.68314	-1.41339		0.00179099	0.0046489	0.770788
	CITED2	0.353405	0.920803	0.386836	1.05923	0.800858	0.00631002	-1.41263	-1.72166	-0.393147		7.95543e-05	3.34648e-05	0.839063
	COL23A1	0.0673321	1.13748	0.76342	1.16575	0.499008	-0.279739	-1.23309	-1.63649	-0.483681		0.00149975	0.00411795	0.760872
	CTNND1	0.842896	1.08172	0.733814	0.577604	0.311046	0.312691	-1.4205	-1.39276	-1.04651		3.62925e-10	9.97864e-07	0.166756
	DCUN1D3	0.431807	1.12763	0.0556702	1.12713	0.440749	0.274297	-1.55893	-1.56838	-0.329967		0.00899311	0.00654739	0.912513
	DIXDC1	1.94407	0.738419	0.0175336	-0.340286	0.213099	0.125666	-1.60378	-0.951518	-0.143199		0.0029078	0.156404	0.118633
	DLG2	1.34056	0.982854	-0.0648976	0.229869	0.400859	0.596435	-1.57043	-1.38371	-0.531537		6.82993e-06	0.000368261	0.348019
	DSTN	1.21551	0.835594	0.322369	0.196618	-0.0438125	1.06496	-1.41212	-0.791782	-1.38733		0.0283476	0.0743682	0.683305
	DUSP5	0.622165	0.555764	0.374358	1.01336	0.880688	0.338636	-1.63553	-1.43645	-0.712994		2.41521e-10	6.12032e-13	0.386276
	DUSP6	-0.111164	-1.17537	0.704228	1.04295	1.40898	0.613934	-0.931783	-0.233607	-1.31816		0.206966	0.00116372	0.046329
	EGR1	0.453311	-1.11268	0.514809	0.904105	1.69928	0.108173	-1.35742	-0.586601	-0.622982		0.243097	0.00189563	0.0525234
	EGR2	0.588361	-0.349347	0.726619	-0.0475091	1.68016	0.598726	-0.540852	-1.33082	-1.32535		6.0038e-05	7.76925e-08	0.172666
	EGR3	-0.419521	-1.38248	0.0205868	1.0037	2.0153	0.215004	-0.58418	-0.632825	-0.235591		0.976423	0.00590144	0.00645596
	EGR4	-0.195214	-0.460942	-0.303411	0.241165	2.14645	0.378528	-0.0459505	-1.68551	-0.0751178		0.703915	0.000237658	0.00112522
	EML4	0.884928	1.53192	1.21737	-0.284852	-0.882847	0.100259	-0.600077	-0.649071	-1.31763		0.0442845	0.621118	0.128498
	FBXL22	1.38313	1.19578	0.403264	-0.14047	0.416673	-0.00719015	-1.24266	-1.61245	-0.396073		1.00713e-06	0.00639748	0.0302867
	FHL2	0.45768	-0.114849	0.221268	1.24816	1.23991	0.354638	-1.70584	-1.12506	-0.575906		0.0481159	0.00186148	0.256257
	FLNA	1.19729	0.776517	1.2593	-0.12343	-0.725735	0.341708	-1.07386	-0.0507817	-1.60101		7.27328e-05	0.138867	0.0128697
	FOS	1.32553	-0.489568	-0.115175	0.19906	1.56029	0.196218	-1.52459	-1.07072	-0.0810431		0.152056	0.0195927	0.367222
	FOSB	-0.181168	-1.67013	-0.105877	0.626067	2.09414	-0.00154195	-0.444899	-0.42401	0.107419		0.669608	0.00777486	0.00201826
	FOSL2	0.259829	-0.172075	0.49345	0.95591	0.358623	1.33164	-1.21574	-0.186548	-1.82509		0.0198959	0.000286571	0.193453
	FOXP1	0.686825	0.117555	1.47144	0.0975323	1.19353	-0.236448	-0.784357	-1.31109	-1.23499		0.0453037	0.116984	0.664721
	FSTL1	1.6833	0.592707	0.733148	-0.13516	-0.412052	0.467545	-1.54814	-0.180654	-1.20069		9.62106e-05	0.0637942	0.0407096
	GADD45G	0.42369	0.80831	-0.0729723	0.222179	1.37177	0.206989	-0.645869	-2.18008	-0.134017		0.0235363	0.0067664	0.656217
	GPBP1L1	1.33043	0.718072	0.125623	0.15979	0.653791	0.690486	-1.49022	-1.37186	-0.816109		0.0168424	0.0351007	0.777843
	GPR158	0.360729	1.14137	0.565027	0.837036	0.54161	0.360609	-1.19777	-1.68298	-0.925635		0.0182037	0.027004	0.886447
	HOXB5	1.35061	0.751874	1.01026	-0.768555	0.228513	0.528499	-0.58205	-0.980387	-1.53876		0.0277564	0.24287	0.300116
	IER2	0.37548	-0.772437	0.343333	0.930735	1.69922	0.447521	-1.30621	-0.926786	-0.790854		0.0126878	1.16374e-06	0.0176532
	IGF1	1.37497	0.955488	0.896213	-0.336459	0.0796187	0.479851	-1.03851	-1.03511	-1.37606		3.2618e-08	0.00111047	0.0215273
	IGF2-AS	0.959922	0.203708	0.840916	0.569416	0.485823	0.720104	-1.52934	-0.689531	-1.56102		1.03157e-08	5.49639e-08	0.773452
	IRAG1	1.03757	0.988802	1.15541	0.281087	-0.139066	0.254166	-1.31866	-0.849736	-1.40958		9.37188e-13	1.80473e-05	0.00390033
	JUNB	0.180088	-1.25028	0.28391	0.99085	1.58789	0.662786	-1.17094	-0.337602	-0.946696		0.170954	5.05205e-05	0.00723015
	KLF6	0.568631	0.0364042	0.676245	1.02922	0.920261	0.560453	-1.59785	-0.956666	-1.2367		3.72214e-11	8.23369e-16	0.150376
	KLHL31	0.77977	0.864316	0.190813	0.969898	0.614858	0.0100885	-1.74967	-1.47917	-0.200901		0.00160908	0.00249743	0.896347
	LMCD1	-0.374012	0.993661	1.36717	0.875971	0.475162	-0.10631	-0.50196	-1.46882	-1.26086		0.000377654	0.00320379	0.543464
	LRRTM4	-0.611491	-0.502025	0.656865	1.72648	1.27329	-0.707112	-1.11499	-0.77126	0.050247		0.513257	0.0398495	0.159834
	MBNL1	0.315919	1.17615	0.618892	0.983583	0.438057	0.184848	-1.2995	-1.6142	-0.80374		0.000129118	0.000453725	0.748318
	MCL1	0.446106	-0.119301	0.743922	1.05222	0.887802	0.682953	-1.49833	-0.768501	-1.42687		0.00149013	3.181e-05	0.32494
	MED13	0.321047	1.14987	0.116722	0.587453	0.398765	1.13045	-0.908499	-1.54864	-1.24717		0.0274844	0.0156319	0.830082
	MITF	0.903269	1.1342	1.05428	0.00108554	0.58342	-0.280176	-0.904355	-1.71762	-0.774107		0.00220466	0.0776129	0.194722
	MYO18B	-0.194941	1.32512	0.751702	0.84856	0.28716	0.498583	-0.653619	-1.61228	-1.25028		0.000715907	0.00157813	0.823256
	NNAT	0.44263	-0.104962	0.468986	1.39291	0.540784	0.679655	-1.83554	-0.435823	-1.14864		0.0455348	0.00446095	0.389862
	NOL4	0.62302	1.46852	0.797101	-0.233045	0.416576	0.134709	-0.389975	-1.8851	-0.93181		0.00629761	0.0996082	0.278914
	NR4A1	0.557819	-0.299159	0.531985	1.02961	1.35722	0.296723	-1.58743	-1.05806	-0.828707		2.58249e-06	2.59019e-11	0.0488524
	NRAS	0.494782	0.426317	0.639804	1.11934	-0.129278	0.904059	-1.61412	-0.29704	-1.54386		0.0104324	0.00552454	0.829799
	NUAK1	1.17955	1.04205	0.81907	0.437062	0.10887	0.0237885	-1.61662	-1.15092	-0.842858		5.65662e-07	0.00153493	0.0663251
	PDLIM4	-0.359529	-0.190316	0.658294	0.904778	0.114307	1.41007	-0.54525	0.0760093	-2.06836		0.201083	0.010514	0.200107
	PDLIM5	1.09181	0.897594	0.215034	0.520219	0.306102	0.764572	-1.61203	-1.2037	-0.979606		1.39448e-06	1.67099e-05	0.602459
	PPP2R3A	1.04383	1.05328	0.0739866	0.535268	0.394579	0.579766	-1.5791	-1.44786	-0.653752		1.41846e-07	4.6901e-06	0.493596
	RAB27A	1.55459	0.327265	0.325929	-0.0823504	-0.173534	1.07978	-1.47223	-0.153731	-1.40571		0.0244407	0.0977696	0.552597
	RBBP7	0.812558	1.0709	-0.285207	0.762901	0.52064	0.461	-1.57546	-1.59154	-0.175793		0.0314704	0.0290331	0.974281
	RSU1	1.27447	0.946894	-0.0376243	0.346378	0.284763	0.771083	-1.62084	-1.23166	-0.733458		0.000970461	0.00471409	0.636542
	SH3BGR	1.20752	1.02141	-0.0862218	0.270486	0.50497	0.610992	-1.478	-1.52638	-0.52477		6.92919e-05	0.000766635	0.53946
	SH3BGRL	1.74586	0.880911	0.293703	-0.123509	-0.0080993	0.417695	-1.62235	-0.872811	-0.711398		1.11441e-05	0.013663	0.0536973
	SIN3A	0.736547	-0.0757693	0.763622	0.355792	1.41019	0.480733	-1.09234	-1.33442	-1.24435		0.0237883	0.00879147	0.717282
	SIPA1L1	1.09812	0.809906	-0.0157709	0.482694	0.696647	0.578329	-1.58082	-1.50655	-0.562558		4.44168e-05	9.72353e-05	0.853209
	SIPA1L2	1.27994	0.653684	-0.0558932	0.546982	0.520884	0.594518	-1.82692	-1.17457	-0.538625		0.00285914	0.00483108	0.869525
	SLC2A4RG	0.347955	0.722507	0.365408	1.16245	0.912483	-0.0873803	-1.51041	-1.63499	-0.278028		0.00954165	0.00344876	0.737657
	SRF	0.463174	0.885878	1.01689	0.641952	0.0497868	0.703628	-1.10513	-0.935665	-1.72052		4.92255e-07	1.9564e-05	0.447645
	SVIL	0.85998	0.70708	0.819024	0.886792	0.194537	0.320524	-1.74677	-0.901617	-1.13955		3.81583e-06	8.77638e-05	0.484584
	TAF5L	0.155549	1.09322	0.931997	0.888504	0.54328	0.0930083	-1.04405	-1.6365	-1.02501		0.000255126	0.00113741	0.688376
	TAGLN	0.680737	0.539053	1.18069	0.237832	-0.0926139	0.832108	-0.918569	-0.446439	-2.0128		7.84183e-07	0.000182655	0.231075
	TBL1XR1	0.657573	0.183057	1.46925	0.165931	0.0939187	0.589166	-0.823504	-0.276976	-2.05841		0.0138347	0.0755887	0.493616
	TNNC1	0.753269	1.01964	0.136708	0.585972	0.659082	0.630031	-1.33924	-1.67872	-0.766739		3.48383e-06	5.00661e-06	0.939854
	TOP1	0.933221	1.08676	-0.363514	0.784834	0.151751	0.740878	-1.71806	-1.23851	-0.377364		0.0346954	0.0369413	0.980288
	TRIM33	0.953722	1.632	0.837355	-0.386009	0.0551546	-0.253692	-0.567714	-1.68715	-0.583663		0.0113554	0.363848	0.104274
	UBE2C	1.28062	0.804705	0.467295	-0.67944	0.587381	0.833814	-0.601177	-1.39209	-1.30111		0.00541575	0.0483769	0.419812
	VCL	0.514195	0.81436	1.10372	0.867435	-0.366144	0.508527	-1.38163	-0.448216	-1.61224		0.00205472	0.0177463	0.476899
	XKR4	1.15656	1.40097	0.249717	-0.279929	-0.26519	0.970344	-0.876628	-1.13578	-1.22006		0.000438808	0.0184139	0.24686
	ZEB1	1.1234	1.17342	0.329366	0.213501	-0.14237	0.903519	-1.3369	-1.03105	-1.23289		0.00103534	0.0151114	0.394938
	ZNF644	0.750334	1.53725	0.179821	0.238786	-0.230673	0.965934	-0.98912	-1.30658	-1.14575		0.016094	0.0708655	0.548501
Figure 7h	Western blot of total SRF
	anti-SRF	Gel 1/biological replicate 1 (iWTD2)							Gel 2/biological replicate 2 (iWTD2)						Gel 3/biological replicate 3 (isWT7)							Gel 4/biological replicate 4 (isWT7)
	anti-GAPDH	Gel 1/biological replicate 1 (iWTD2)							Gel 2/biological replicate 2 (iWTD2)						Gel 3/biological replicate 3 (isWT7)							Gel 4/biological replicate 4 (isWT7)

## Sheet: Figure 8
Figure 8b	z-scores of cyclin-CDK complexes, CDK inhibitors, and cytokinesis related genes
	Cyclin-CDK complexes
	Conditions	MM			MM+NP			MM+NP+ES				p value
	iPSC line_experiment Gene symbol	iWTD2_1	iWTD2_2	isWT7_1	iWTD2_1	iWTD2_2	isWT7_1	iWTD2_1	iWTD2_2	isWT7_1		MM+NP+ES vs. MM	MM+NP+ES vs. MM+NP	MM+NP vs. MM
	CCND1	-0.431714	-1.41815	0.0473644	0.3978	-0.348366	-1.11862	0.0339135	1.76651	1.07126		0.279084	0.36645	0.857934
	CCND2	-1.22457	-0.816819	0.023552	0.151921	-0.766623	-0.896014	1.07265	1.58344	0.872462		0.00632112	0.0127593	0.810485
	CCND3	0.88636	0.0912394	-0.827746	0.497428	1.18778	-0.282295	-1.38379	-1.27901	1.11004		0.609451	0.356629	0.680687
	CDK4	-0.989415	1.71818	0.237912	0.860862	-0.378815	-0.921774	0.128553	-1.33936	0.683862		0.834244	0.993977	0.840017
	CDK6	0.867554	1.36512	-1.10003	-0.911365	-0.490753	-0.380264	0.043811	-0.874365	1.4803		0.867576	0.430699	0.33945
	CCNE1	0.53054	-0.810621	-0.782409	-0.649421	0.985352	-1.14272	0.118881	-0.174732	1.92513		0.314255	0.372787	0.909232
	CCNE2	0.925824	0.538171	-0.614794	-0.0438413	1.1348	-0.535166	-0.881982	-1.67297	1.14996		0.715601	0.792923	0.918891
	CDK2	1.54941	0.0838035	-0.591207	0.00385256	0.866745	-0.411702	-1.55327	-0.950549	1.00291		0.419107	0.560716	0.821179
	CCNA1	-0.559505	-1.07627	0.128822	-0.833818	-0.715952	-0.33129	1.39332	1.79222	0.202469		0.000524871	0.000117327	0.695001
	CCNA2	1.89616	0.777409	-0.358983	-0.449268	0.312666	0.0664723	-1.44689	-1.09008	0.292511		0.0549916	0.393458	0.286376
	CCNB1	1.3295	0.872081	0.577147	-1.38226	0.239726	0.650905	0.052757	-1.11181	-1.22805		0.0507785	0.454485	0.227747
	CCNB2	1.64587	1.05405	0.342223	-1.03052	0.465608	-0.0339911	-0.615355	-1.51966	-0.308232		0.00847591	0.359505	0.0855951
	CCNB3	0.494901	-0.0450459	0.215259	0.743874	1.6079	0.42517	-1.23878	-1.56286	-0.640429		0.0831689	0.00961051	0.383079
	CDK1 (CDC2)	1.52976	1.09809	-0.150604	-0.0897166	0.373955	0.200775	-1.44004	-1.47204	-0.050171		0.00228932	0.0648592	0.228516
	CDK inhibitors
	Conditions	MM			MM+NP			MM+NP+ES				p value
	iPSC line_experiment Gene symbol	iWTD2_1	iWTD2_2	isWT7_1	iWTD2_1	iWTD2_2	isWT7_1	iWTD2_1	iWTD2_2	isWT7_1		MM+NP+ES vs. MM	MM+NP+ES vs. MM+NP	MM+NP vs. MM
	TBX20	1.19075	0.977941	-0.223821	0.37356	0.621366	0.212146	-1.56431	-1.59931	0.011675		0.00445577	0.0185693	0.624271
	MEIS1	-0.569088	-1.22209	0.255898	-0.920666	-0.0528363	-0.961365	1.48975	1.27493	0.705467		0.0413335	0.0267737	0.859691
	CDKN2A (p16)	1.01343	-0.112114	1.27687	-0.691076	-1.22135	-0.0624833	-0.322358	1.33347	-1.21439		0.49393	0.212231	0.0536574
	CDKN2B (p15)	0.38705	-0.161765	1.20533	1.20199	-0.318356	0.216821	-1.58904	0.480121	-1.42215		0.0808701	0.1077	0.891519
	CDKN2C (p18)	1.56674	0.775011	-0.200343	-0.0667299	0.273148	-0.753282	-1.50001	-1.04816	0.953625		0.163812	0.77935	0.265476
	CDKN2D (p19)	0.0265266	-1.16876	0.922533	0.798939	-0.594041	0.0756985	-0.825466	1.7628	-0.998231		0.917178	0.983665	0.900828
	CDKN1B (p27)	0.618687	0.835201	0.0179686	-1.59381	0.0546634	1.13846	0.975124	-0.889865	-1.15642		0.44914	0.806112	0.608996
	CDKN1C (p57)	0.902187	0.343015	1.54783	0.409556	0.437469	-0.147099	-1.31174	-0.780484	-1.40073		0.000372515	0.0182234	0.230721
	CDH1 (FZR1)	-1.08114	0.129819	1.25166	0.13899	-0.0572699	0.70624	0.942152	-0.072549	-1.9579		0.252749	0.331443	0.863895
	CDKN1A (p21)	-1.34743	-1.292	-0.489228	0.328795	0.111607	-0.651108	1.01864	1.18039	1.14034		5.41209e-06	0.0146253	0.0351504
	CDC20	-0.0954074	-0.488474	0.238526	-1.8573	0.151564	-0.485237	1.9527	0.336911	0.246711		0.293141	0.0957932	0.537004
	Cytokinesis
	Conditions	MM			MM+NP			MM+NP+ES				p value
	iPSC line_experiment Gene symbol	iWTD2_1	iWTD2_2	isWT7_1	iWTD2_1	iWTD2_2	isWT7_1	iWTD2_1	iWTD2_2	isWT7_1		MM+NP+ES vs. MM	MM+NP+ES vs. MM+NP	MM+NP vs. MM
	ANLN	1.27003	0.964734	0.267048	0.228534	0.52495	0.394051	-1.49857	-1.48968	-0.6611		8.79362e-07	0.000143309	0.265034
	SEPTIN7 (cdc3)	1.76217	0.426703	0.220588	0.122693	-0.513202	0.522573	-1.88487	0.0864985	-0.74316		0.125888	0.415496	0.473817
	SEPTIN2 (cdc11)	1.63749	0.548918	0.235552	0.330048	0.238041	0.25503	-1.96754	-0.786959	-0.490582		0.00549976	0.0507536	0.410716
	RBMS1 (cdc13)	0.593138	0.777767	1.07982	0.675269	0.31738	0.442263	-1.26841	-1.09515	-1.52208		0.000244254	0.00201093	0.562568
	KIF23	1.24131	1.46536	0.454744	-0.326899	0.127063	0.275982	-0.914408	-1.59242	-0.730726		2.68193e-05	0.0295855	0.0427731
	AURKC	1.14529	0.72079	-0.341808	-0.722712	1.19097	0.502114	-0.422576	-1.91176	-0.160306		0.397658	0.459937	0.916223
	KIF4A	1.67037	0.333501	0.0885244	-0.915412	1.1773	0.027731	-0.754963	-1.5108	-0.116255		0.0626255	0.247884	0.479939
Figure 8f	Quantification of diploid and polyploid iPSC-CMs (% of total CMs)
		Conditions iPSC line_experiment	B27	MM	MM+NP	MM+NP+ES
	Diploid	iWTD2_1	85.25	82.6	76.95	73.65
		iWTD2_2	86.4	89.9	87.4	83.65
		iWTD2_3	54.7	55.8	55.15	48
		iWTD2_4	81.45	83.5	75.15	69.5
		isWT7_1	75.15	77.35	82	65.9
		isWT7_2	86.4	82.9	87.25	82.55
		isWT7_3	83.55	84.55	75.55	68.55
		isWT7_4	90.1	88.7	88.1	80.7
		isWT7_5	76.23	76.23	81.7	61.2
		isWT7_6	71.8	73.1	69.4	58.95
		isWT7_7	78.95	81.85	80.6	73.05
		isWT7_8	86.5	89.05	84.9	84.4
		isWT7_9	83.8	84.55	76.85	71
		isWT7_10	81.05	85.65	80.55	52.35
		iBM76_1	64.35	63.9	65.1	39.25
		iBM76_2	68.45	66.25	66.5	49.9
		iBM76_3	69.3	69.35	59.45	43.95
	Polyploid	iWTD2_1	13.73	16.01	18.44	23.03
		iWTD2_2	13.345	9.78	12.025	15.5
		iWTD2_3	42.6	38.4	39.35	43.4
		iWTD2_4	15.69	11.69	15.94	20.78
		isWT7_1	22.96	20.88	15.24	31.32
		isWT7_2	12.775	16.545	12.325	17.235
		isWT7_3	15.42	14.05	22.49	27.9
		isWT7_4	7.72	8.77	8.61	11.34
		isWT7_5	22.23	22.56	17.38	37.38
		isWT7_6	27.45	26.17	30.16	40.25
		isWT7_7	18.7	15.76	18.44	24.03
		isWT7_8	10.97	8.23	11.9	11.8
		isWT7_9	15.77	15.03	22.65	15.88
		isWT7_10	18.21	13.74	18.79	45.86
		iBM76_1	34.88	35.03	34.51	59.6
		iBM76_2	30.8	33	32.8	49.45
		iBM76_3	30.25	30.35	39.9	55.55
		Conditions	B27	MM	MM+NP	MM+NP+ES
		Number of experiments	17	17	17	17
Figure 8g	Quantification of EdU-positive iPSC-CMs (% of total CMs)
	Conditions iPSC line_experiment	B27	MM	MM+NP	MM+NP+ES
	iWTD2_1	14.05	11.45	9.05	21.75
	iWTD2_2	12.57	9.51	15.23	14.73
	isWT7_1	14.25	15	15.35	13.9
	isWT7_2	13.15	16.55	19.2	14.35
	Conditions	B27	MM	MM+NP	MM+NP+ES
	Number of experiments	4	4	4	4
Figure 8h	Quantification of diploid and polyploid CMs in Ki67-positive population (% of total CMs)
		Conditions iPSC line_experiment	B27	MM	MM+NP	MM+NP+ES
	Diploid	iWTD2_1	7.5	3.46	4.94	13.27
		iWTD2_2	1.33	0.39	0.65	3.04
		isWT7_1	1.32	2.13	1.84	2.57
		isWT7_2	4.62	2.96	2.41	5.33
		isWT7_3	0.94	0.73	0.52	4.61
		iBM76_1	0.23	1.75	1.86	1.45
		iBM76_2	2.66	2.49	1.69	1.89
	Polyploid	iWTD2_1	2.06	0.82	1.3	1.98
		iWTD2_2	2.19	2.87	3.57	3.86
		isWT7_1	2.09	3.49	5.36	6
		isWT7_2	2.95	1.94	3.03	3.11
		isWT7_3	1.79	1.02	1.34	12.55
		iBM76_1	1.76	5.54	6.32	7.27
		iBM76_2	3.03	4.2	2.97	5.4
		Conditions	B27	MM	MM+NP	MM+NP+ES
		Number of experiments	7	7	7	7
Figure 8i	Quantification of diploid and polyploid CMs in Ki67-negative population (% of total CMs)
		Conditions iPSC line_experiment	B27	MM	MM+NP	MM+NP+ES
	Diploid	iWTD2_1	57	67.63	69.7	50.73
		iWTD2_2	80.33	81.73	83.23	74
		isWT7_1	79.7	81.18	79.1	71.35
		isWT7_2	84	88	84.9	82.15
		isWT7_3	80.75	86.05	80.55	49.45
		iBM76_1	64.85	62.45	63.75	39.55
		iBM76_2	67.9	69	59.1	48.6
	Polyploid	iWTD2_1	33.4	28.1	24.07	34.03
		iWTD2_2	16.13	15	12.57	19.1
		isWT7_1	16.9	13.16	13.7	20.1
		isWT7_2	8.45	7.09	9.7	9.44
		isWT7_3	16.55	12.15	17.6	33.35
		iBM76_1	33.15	30.25	28.1	51.7
		iBM76_2	26.45	24.3	36.25	44.15
		Conditions	B27	MM	MM+NP	MM+NP+ES
		Number of experiments	7	7	7	7

## Sheet: Figure 9
Figure 9b
	z-scores of TFAM core enrichment genes
	Conditions	MM			MM+NP			MM+NP+ES				p value
	iPSC line_experiment Gene symbol	iWTD2_1	iWTD2_2	isWT7_1	iWTD2_1	iWTD2_2	isWT7_1	iWTD2_1	iWTD2_2	isWT7_1		MM+NP+ES vs. MM	MM+NP+ES vs. MM+NP	MM+NP vs. MM
	MTCO1P2	-0.783267	-1.238	-0.651576	-0.691297	0.287982	-0.562835	1.47456	0.950023	1.21441		9.67704e-05	0.00584393	0.254251
	MTND6P4	-0.935789	-0.534291	-0.023321	-0.834736	-0.183772	-1.09674	1.77053	0.718064	1.12006		0.147267	0.100886	0.846288
	MT-CYB	-1.26294	-1.03397	-0.419743	-0.220435	0.376021	-0.850389	1.48338	0.657951	1.27013		2.80088e-07	0.000896648	0.069481
	MT-ND2	-1.37049	-0.966609	-0.263902	-0.320412	0.265415	-0.750948	1.6909	0.701194	1.01485		7.2231e-07	0.000583007	0.129553
	MTND4P12	-1.38052	-1.02427	-0.571087	-0.321024	0.302268	-0.401801	1.70154	0.721999	0.972887		3.48911e-06	0.00602342	0.058362
	MTCO1P12	-1.23357	-1.0076	-0.373192	-0.16086	0.442435	-0.989978	1.39443	0.565169	1.36317		1.76101e-06	0.00204929	0.0898705
	MT-ND5	-1.13419	-0.974968	-0.2594	-0.277017	0.484179	-1.11901	1.41121	0.490789	1.37842		0.000218097	0.0083636	0.289123
	MTCYBP18	-1.30943	-0.778906	-0.735963	-0.599426	0.327651	-0.157482	1.90885	0.451255	0.893445		0.005363	0.0989221	0.257055
	MTND5P11	-1.32359	-0.75261	-0.413209	-0.632791	0.36828	-0.46956	1.95638	0.38433	0.882769		0.00419094	0.0488085	0.373084
	MT-ND6	-1.70272	-0.536671	-0.33692	0.259168	0.165001	-0.909985	1.44355	0.37167	1.2469		0.000490537	0.0294027	0.190946
	MTCO3P12	-1.49168	-0.872749	-0.408493	-0.052108	0.632094	-0.775414	1.54378	0.240656	1.18391		0.000140269	0.0418363	0.0762683
	MT-TP	-1.84455	-0.296006	0.0484899	0.438126	-0.231064	-1.02558	1.40642	0.52707	0.977089		0.00417135	0.0310759	0.47892
	MT-TM	-1.49661	-0.811882	-0.462598	0.386087	0.718079	-0.96729	1.11053	0.0938021	1.42989		0.224722	0.588371	0.500938
	MT-TE	-1.93669	-0.900414	-0.0123588	0.840548	0.266985	-0.721038	1.09614	0.633429	0.733397		0.0328936	0.428968	0.179108
	MT-RNR1	-1.21292	-0.339435	-0.200941	-0.278284	1.09444	-0.968185	1.49121	-0.755009	1.16913		0.0402261	0.260828	0.353936
	MT-TI	-1.49828	-0.952606	0.49353	1.03311	1.14418	-1.20926	0.465168	-0.191574	0.715726		0.362853	0.915783	0.3092
	MTATP6P2	-1.6914	-0.392058	0.275442	0.018545	1.19387	-0.185844	1.67285	-0.801816	-0.0895989		0.527037	0.974443	0.507077
	MT-TS2	-1.05109	0.267146	0.673866	1.51822	1.14606	0.05605	-0.467132	-1.41321	-0.729916		0.568872	0.251752	0.571648
	SLC39A10	-0.0806801	-0.771313	0.252111	0.963736	0.898966	1.41832	-0.883056	-0.127653	-1.67044		0.488215	0.0468118	0.194504
Figure 9c
	z-scores of HCMES core enrichment genes
	Conditions	MM			MM+NP			MM+NP+ES				p value
	iPSC line_experiment Gene symbol	iWTD2_1	iWTD2_2	isWT7_1	iWTD2_1	iWTD2_2	isWT7_1	iWTD2_1	iWTD2_2	isWT7_1		MM+NP+ES vs. MM	MM+NP+ES vs. MM+NP	MM+NP vs. MM
	KIAA0513	-0.487005	-1.48104	-0.421601	-0.560929	-0.140251	-0.577131	1.04793	1.62129	0.998732		7.45084e-06	0.00021794	0.360568
	MT-CO1	-1.16821	-1.02032	-0.417364	-0.251676	0.377101	-0.952695	1.41988	0.643222	1.37006		7.55379e-07	0.000807654	0.957031
	MT-CYB	-1.26294	-1.03397	-0.419743	-0.220435	0.376021	-0.850389	1.48338	0.657951	1.27013		2.80088e-07	0.000896648	1.15813
	MT-ND4	-1.20689	-1.08069	-0.314504	-0.279024	0.415061	-0.92118	1.48592	0.665625	1.23568		2.49863e-06	0.00155942	0.91228
	MT-ND4L	-1.19063	-1.20823	-0.348535	-0.245692	0.538585	-0.845167	1.43632	0.669643	1.1937		4.61995e-06	0.00514373	1.12777
	MT-TW	-1.63578	-0.371073	-0.0582323	-0.266246	-0.0679439	-0.775703	1.90203	0.439017	0.833935		0.0143453	0.0408999	0.163072
	MT-TC	-1.6323	-0.523759	-0.133764	0.190107	0.126887	-1.1046	1.4422	0.396872	1.23837		0.00968444	0.0646182	0.335923
	MT-ND6	-1.70272	-0.536671	-0.33692	0.259168	0.165001	-0.909985	1.44355	0.37167	1.2469		0.000490537	0.0294027	0.719088
	MT-ND3	-1.26413	-0.944883	-0.367421	-0.26742	0.748554	-0.886482	1.53155	0.196329	1.2539		0.000486949	0.0412593	0.829974
	MT-TY	-1.57909	-0.268545	0.411216	0.383725	-0.0455609	-1.52921	1.19536	0.314106	1.11799		0.0891558	0.113545	0.0417563
	MT-TR	-0.764568	-1.82537	-0.0642152	0.734334	0.205357	-0.627626	0.0302338	1.62001	0.691841		0.266151	0.653321	0.294113
	MT-TN	-1.08306	-0.285827	-0.419048	0.607849	0.657366	-1.42088	0.475206	-0.371538	1.83993		0.178473	0.487896	0.288504
	MT-TQ	-0.890912	-1.8929	0.483466	0.127844	1.19954	-0.855863	0.763068	0.693366	0.372397		0.0812701	0.613758	0.666839
	RAD54B	1.23047	-0.0847003	-1.23775	-0.901611	0.530869	-0.559846	-0.328862	-0.446169	1.7976		0.736155	0.530374	0.11342
	CBLN3	1.75276	-0.385959	-0.536232	-1.63653	-0.63624	0.589145	-0.116231	1.0222	-0.0529121		0.98229	0.595423	0.23771
	TBL1XR1-AS1	-1.01004	0.216283	1.36529	-0.457262	-0.827063	-0.083529	1.4673	0.61078	-1.28176		0.936385	0.512046	0.246523
Figure 9d	Quantification of Tom20 intensity
	Conditions iPSC line_experiment	B27	MM	MM+NP	MM+NP+ES
	iWTD2_1	509	527	697	1449
	iWTD2_2	265	362.5	383	718
	iWTD2_3	408	439.5	384	909
	iWTD2_4	257	391	248	445.5
	isWT7_1	207.5	204.5	112.5	254.5
	isWT7_2	190	199.5	184	525.5
	isWT7_3	295.5	294.5	396.5	433.5
	isWT7_4	460	561	493	691
	iBM76_1	520.5	786	804	902
	iBM76_2	649	692.5	1093	1339.5
	Conditions	B27	MM	MM+NP	MM+NP+ES
	Number of experiments	10	10	10	10
Figure 9e	Seahorse mean traces (OCR in pmol/min/µg of protein)
	Conditions	B27				MM					MM+NP					MM+NP+ES
	iPSC line_experiment Time (min)	iWTD2_1	iWTD2_2	isWT7_1	isWT7_2	iWTD2_1	iWTD2_2	iWTD2_3	isWT7_1	isWT7_2	iWTD2_1	iWTD2_2	iWTD2_3	isWT7_1	isWT7_2	iWTD2_1	iWTD2_2	isWT7_1	isWT7_2
	1.34706	17.0345	14.6188	23.4408	6.2679	26.296	59.0353	31.8962	53.7002	34.5933	43.4905	85.2629	38.7513	55.7666	37.5517	34.1173	69.2754	52.2995	33.0979
	8.03765	15.2461	13.7248	21.6038	5.9208	24.3702	53.4349	28.9772	49.9115	33.8247	39.8848	75.1492	37.0641	51.6632	36.6917	31.4022	60.5765	48.2062	30.8907
	14.7602	14.9843	13.6009	21.3631	6.1504	23.4067	51.6098	27.7649	48.6105	33.9403	39.1066	73.761	36.4041	49.8819	37.0986	29.5793	57.7107	46.4167	30.4426
	21.4968	8.938	5.488	9.2148	2.0399	15.9706	24.9758	10.3442	20.2544	11.7881	19.2494	27.7107	14.2418	21.5726	11.6502	23.135	26.6454	22.9931	11.3271
	28.1768	8.8748	5.3904	8.5721	1.8615	16.1677	24.1452	10.1944	19.5812	11.3235	18.8565	25.6497	13.9235	20.7873	11.1846	23.2018	25.3418	21.8458	10.66
	34.8809	8.533	5.4772	8.377	2.0617	15.9486	23.7272	10.1223	19.1011	11.2734	19.0087	25.0729	13.6054	20.2483	11.0239	23.0926	25.1153	21.4179	10.3874
	41.6755	38.2616	57.8541	34.1423	14.0844	141.999	109.188	69.6436	109.694	68.0566	158.773	129.532	109.512	134.624	63.6932	179.198	133.746	126.497	51.4818
	48.3765	39.5504	62.1498	35.866	14.5511	147.854	128.662	68.3045	132.04	80.0949	165.247	128.398	111.84	161.943	74.2576	195.279	127.597	141.12	62.3682
	55.0218	40.2279	63.7639	36.3997	15.2537	143.627	135.681	72.9184	137.358	84.6617	157.922	117.715	102.771	168.903	81.2616	195.668	114.833	144.853	67.5469
	61.7774	7.7061	5.3334	6.7395	2.0188	12.9941	19.3305	9.5997	17.2726	10.863	15.9509	18.5655	13.4032	17.9436	9.5147	17.7981	25.3084	19.9728	9.5248
	68.444	7.4122	5.7331	6.834	2.022	13.7028	19.4422	9.7018	17.1309	10.6182	17.1586	19.331	13.7935	18.732	9.9642	18.1231	20.1289	19.6432	9.2833
	75.1317	7.0619	5.7521	6.3975	1.9357	13.9136	19.2271	9.6036	17.0491	10.4664	17.4735	19.4372	13.7588	18.7294	9.9249	18.2325	20.0859	19.5189	9.0567
	Conditions	B27	MM	MM+NP	MM+NP+ES
	Number of experiments	4	5	5	4
Figure 9f	Seahorse parameters (OCR in pmol/min/µg of protein)
	Basal respiration (OCR in pmol/min/µg of protein)						ATP production (OCR in pmol/min/µg of protein)						Maximum respiration (OCR in pmol/min/µg of protein)						Spare capacity (OCR in pmol/min/µg of protein)
	Conditions iPSC line_experiment	B27	MM	MM+NP	MM+NP+ES		Conditions iPSC line_experiment	B27	MM	MM+NP	MM+NP+ES		Conditions iPSC line_experiment	B27	MM	MM+NP	MM+NP+ES		Conditions iPSC lines_experiments	B27	MM	MM+NP	MM+NP+ES
	iWTD2_1	7.922	10.4126	23.156	11.781		iWTD2_1	6.451	7.458	20.25	6.487		iWTD2_1	33.166	134.86	149.296	177.87		iWTD2_1	25.244	124.447	126.14	166.089
	iWTD2_2		32.383	55.196	37.625		iWTD2_2		27.883	48.688	32.595		iWTD2_2		116.454	110.966	113.66		iWTD2_2		84.071	55.771	76.035
	iWTD2_3	8.268	18.17	23.001			iWTD2_3	8.211	17.64	22.799			iWTD2_3	58.431	63.32	98.437			iWTD2_3	50.163	45.15	75.436
	isWT7_1	4.215	23.474	27.584	21.386		isWT7_1	12.986	29.509	29.634	24.999		isWT7_1	30.002	120.309	150.959	125.334		isWT7_1	15.037	88.747	119.021	98.436
	isWT7_2	14.966	31.561	31.938	26.898		isWT7_2	4.289	22.667	26.075	20.055		isWT7_2	13.318	74.195	71.747	58.49		isWT7_2	9.103	50.721	44.163	37.104
	Conditions	B27	MM	MM+NP	MM+NP+ES		Conditions	B27	MM	MM+NP	MM+NP+ES		Conditions	B27	MM	MM+NP	MM+NP+ES		Conditions	B27	MM	MM+NP	MM+NP+ES
	Number of experiments	4	5	5	4		Number of experiments	4	5	5	4		Number of experiments	4	5	5	4		Number of experiments	4	5	5	4
Figure 9g	Expression levels of OPA1, PPARGC1α and PPARα determined using real-time PCR
	OPA1 expression (relative to HPRT)						PPARGC1α expression (relative to HPRT)						PPARα expression (relative to HPRT)
	Conditions iPSC line_experiment	B27	MM	MM+NP	MM+NP+ES		Conditions iPSC line_experiment	B27	MM	MM+NP	MM+NP+ES		Conditions iPSC line_experiment	B27	MM	MM+NP	MM+NP+ES
	iWTD2_1	1.2	0.71	1.03	2.37		iWTD2_1	0.105	0.243	0.324	0.509		iWTD2_1	0.035	0.113	0.213	0.38
	iWTD2_2	1.06	1.32	1.24	2.29		iWTD2_2	0.047	0.307	0.308	0.469		iWTD2_2	0.059	0.188	0.191	0.359
	isWT7_1	1.22	1.05	1.05	1.38		isWT7_1	0.026	0.044	0.033	0.035		isWT7_1	0.013	0.021	0.019	0.025
	isWT7_2	0.89	0.93	1.05	1.38		isWT7_2	0.028	0.027	0.03	0.025		isWT7_2	0.023	0.039	0.042	0.058
	isWT7_3	1.53	1.53	0.97	1.55		iBM76_1	0.136	0.068	0.048	0.356		iBM76_1	0.011	0.028	0.005	0.122
	iBM76_1	1.27	0.49	0.34	1.02		iBM76_2	0.073	0.082	0.11	0.24		iBM76_2	0.005	0.009	0.04	0.045
	iBM76_2	0.62	0.58	0.42	0.67		iBM76_3	0.17	0.1	0.038	0.301		iBM76_3	0.017	0.029	0.008	0.071
	iBM76_3	0.59	0.42	0.25	0.93
	Conditions	B27	MM	MM+NP	MM+NP+ES
	Number of experiments	8	8	8	8		Conditions	B27	MM	MM+NP	MM+NP+ES		Conditions	B27	MM	MM+NP	MM+NP+ES
							Number of experiments	7	7	7	7		Number of experiments	7	7	7	7
Figure 9h	z-scores of ion channel genes
	Potassium channels
	Conditions	MM			MM+NP			MM+NP+ES				p value
	iPSC line_experiment Gene symbol	iWTD2_1	iWTD2_2	isWT7_1	iWTD2_1	iWTD2_2	isWT7_1	iWTD2_1	iWTD2_2	isWT7_1		MM+NP+ES vs. MM	MM+NP+ES vs. MM+NP	MM+NP vs. MM
	KCNN1	-1.16216	-1.20686	0.00892611	0.046496	-0.477188	-0.668585	1.11567	1.68405	0.659659		5.24632e-06	0.000308186	0.46242
	KCNA7	-1.2348	-1.31187	-0.0218888	-0.0661077	-0.344411	-0.301228	1.30091	1.65629	0.323117		4.19888e-06	0.00107438	0.736833
	KCNC3	-1.02199	-1.05452	-0.261176	0.72462	-0.287323	-1.14311	0.297369	1.34185	1.40428		0.00336724	0.0510216	0.485461
	KCNC4	-1.37514	-1.38479	0.0139946	0.333462	-0.2826	-0.266533	1.04168	1.66739	0.252539		0.000510113	0.0465023	0.861149
	KCND2	-0.504297	-1.65878	-0.151813	0.244549	1.07494	1.3674	0.259748	0.583848	-1.21559		0.511104	0.327867	0.997558
	KCND3	-0.685847	-1.50953	-0.923125	-0.120387	0.822049	-0.577616	0.806235	0.687483	1.50074		0.000215842	0.0948447	1.37471
	KCNJ2	0.0333468	-1.15568	-0.52788	0.736209	-0.857066	-0.139399	-0.769555	2.01275	0.667279		0.206842	0.425098	0.192177
	KCNJ4	-0.411315	-0.888127	1.14438	-0.138722	-0.993382	-0.233828	0.550038	1.88151	-0.910551		0.671586	0.46427	0.120648
	KCNJ6	-1.06207	-0.854996	-0.119942	-0.356109	-0.911158	0.186195	1.41818	1.76615	-0.0662531		5.30493e-06	0.000250489	0.42888
	KCNJ11	0.566324	-1.36944	-1.13823	-1.05581	0.62293	-0.314317	0.489482	0.746513	1.45255		0.282751	0.421537	0.103455
	KCNJ12	-0.170778	-2.07207	-0.510295	-0.129048	0.319143	0.30823	0.299827	1.75292	0.202065		0.0038426	0.240481	1.06588
	KCNS3	-0.361085	-1.23436	4.62032e-05	-1.21855	0.0302619	-0.676442	1.57963	1.2041	0.676396		0.0914538	0.0732749	0.0394595
	KCNH2	-0.550411	-1.70237	-0.350036	0.147578	-0.107927	-0.580733	0.402833	1.8103	0.930769		0.0133588	0.108551	0.414845
	KCNE2	-0.669153	-1.26925	-0.258298	-0.246935	-0.77139	0.430595	0.916088	2.04064	-0.172298		0.000674856	0.0216329	0.568592
	KCNQ1	-1.6558	-1.0933	0.322166	1.13042	0.9195	-1.02067	0.52538	0.173804	0.698503		0.191065	0.934989	0.657257
	KCNAB2	-1.59598	-1.12335	0.172141	0.326566	-0.332673	-0.40052	1.26941	1.45602	0.228379		0.155759	0.383416	0.232979
	KCNIP3	-1.63047	-1.0054	0.225533	0.138194	-0.325487	-0.368956	1.49228	1.33088	0.143423		0.00719067	0.0670388	0.406015
	Calcium channels
	Conditions	MM			MM+NP			MM+NP+ES				p value
	iPSC line_experiment Gene symbol	iWTD2_1	iWTD2_2	isWT7_1	iWTD2_1	iWTD2_2	isWT7_1	iWTD2_1	iWTD2_2	isWT7_1		MM+NP+ES vs. MM	MM+NP+ES vs. MM+NP	MM+NP vs. MM
	CACNA1C	0.541239	1.70626	0.983998	0.0403873	0.0207214	-0.593314	-0.581627	-1.72698	-0.390683		0.03131	0.429946	0.172562
	CACNA1D	0.623128	0.405293	-0.461377	0.508835	1.24323	-0.583147	-1.13196	-1.64852	1.04452		0.487484	0.337526	0.78968
	CACNA1A	0.711622	0.663716	1.41264	-0.154891	-0.288581	0.616894	-0.556731	-0.375135	-2.02954		3.0717e-05	0.0149915	0.0815012
	CACNA2D3	0.267507	0.730381	1.53461	0.755426	0.118617	0.101756	-1.02293	-0.848998	-1.63636		0.000780482	0.0125834	0.385669
	CACNA2D4	-0.892328	0.344661	1.3546	1.54321	0.463685	-1.2513	-0.650887	-0.808346	-0.103304		0.71049	0.704496	0.995351
	CACNG7	1.32389	1.0883	1.53998	-0.54526	-0.475855	-0.786744	-0.778625	-0.612442	-0.753231		0.037361	0.89479	0.052324
	CACNA1H	-1.23543	-1.07488	0.0838182	-0.545564	-0.127077	-0.476279	1.781	1.20196	0.392461		5.05166e-05	0.000737152	0.498519
	CACNA1I	-0.773283	-0.550866	1.01071	-0.319869	0.170172	-1.93628	1.09315	0.380694	0.925574		0.445524	0.175142	0.557285
	Sodium channels
	Conditions	MM			MM+NP			MM+NP+ES				p value
	iPSC line_experiment Gene symbol	iWTD2_1	iWTD2_2	isWT7_1	iWTD2_1	iWTD2_2	isWT7_1	iWTD2_1	iWTD2_2	isWT7_1		MM+NP+ES vs. MM	MM+NP+ES vs. MM+NP	MM+NP vs. MM
	SCN5A	-1.21558	-1.13975	-0.492284	1.25692	1.44277	-0.497121	-0.0413394	-0.303015	0.989405		0.0883882	0.410805	0.0115163
	SCN1B	-0.955948	-1.46331	-0.256769	0.127736	-0.254617	-0.622486	0.828211	1.71793	0.879255		9.77969e-07	0.000794997	0.123235
	SCN2B	1.74021	0.385781	0.964799	-0.299658	-0.903604	-0.184937	-1.44055	0.517823	-0.779862		0.0551939	0.945576	0.0641593
	SCN3B	0.41923	0.152584	1.04655	0.802845	0.414599	0.804592	-1.22207	-0.567183	-1.85114		0.000454354	0.000194235	0.818548
	Calcium handling
	Conditions	MM			MM+NP			MM+NP+ES				p value
	iPSC line_experiment Gene symbol	iWTD2_1	iWTD2_2	isWT7_1	iWTD2_1	iWTD2_2	isWT7_1	iWTD2_1	iWTD2_2	isWT7_1		MM+NP+ES vs. MM	MM+NP+ES vs. MM+NP	MM+NP vs. MM
	ATP2A2	-1.94692	-0.40549	-0.338569	0.320832	0.487053	-0.494854	1.62609	-0.0815628	0.833424		0.0666931	0.282266	0.448154
	SLC8A1	-1.71754	-0.213235	0.483948	-0.260913	-0.421332	-0.0289888	1.97845	0.634567	-0.454959		0.418045	0.88229	0.508143
	RYR2	-1.87073	0.834061	-0.125578	0.0494083	-0.3495	-0.165777	1.82132	-0.484562	0.291355		0.426789	0.88319	0.517142
	PLN	1.01668	0.813906	-0.0189154	1.12621	-0.45595	-0.22188	-2.14289	-0.357956	0.240796		0.205101	0.67121	0.399417
	CAMK2G	-0.301587	-0.579047	0.378402	-0.805437	-1.23364	-0.771014	1.10702	1.81269	0.392612		0.0492789	0.223866	0.00149662
	CAMK2D	-0.278968	-0.917905	0.0601438	-0.148209	-1.2348	0.56611	0.427177	2.15271	-0.626254		0.346244	0.912629	0.405348

## Sheet: Figure 10
Figure 10b	Quantification of cTNT intensity
	Conditions iPSC line_experiment	MM	MM+ES
	iBM76_1	486	689.67
	iBM76_2	852.33	1017.33
	iBM76_3	1624	1205
	iBM76_4	1236.5	1211.5
	iWTD2_1	257.5	298.5
	iWTD2_2	689	878.5
	isWT7_1	308	739.67
	isWT7_2	193	301
	Conditions	MM	MM+ES
	Number of experiments	8	8
Figure 10c	Quantification of cell volume (FSC-A) and granularity (SSC-A) in the cTNT-positive CMs
	FSC-A				SSC-A
	Conditions iPSC line_experiment	MM	MM+ES		Conditions iPSC line_experiment	MM	MM+ES
	iBM76_1	305	311.33		iBM76_1	191	244.33
	iBM76_2	316	333.67		iBM76_2	179.67	240
	iBM76_3	212.5	246		iBM76_3	103	185.5
	iBM76_4	213	226		iBM76_4	109.5	186
	iWTD2_1	157.5	171		iWTD2_1	64.55	120
	iWTD2_2	195	207		iWTD2_2	83.05	132.5
	isWT7_1	219.33	294		isWT7_1	107.67	185.33
	isWT7_2	185	173		isWT7_2	67	80
	Conditions	MM	MM+ES		Conditions	MM	MM+ES
	Number of experiments	8	8		Number of experiments	8	8
Figure 10d	Quantification of Tom20 intensity
	Conditions iPSC line_experiment	MM	MM+ES
	iBM76_1	917.33	1440
	iBM76_2	1092	1633
	iBM76_3	786	889
	iBM76_4	692.5	909
	iWTD2_1	219.5	483
	iWTD2_2	354	443.5
	isWT7_1	722	1294.33
	isWT7_2	305	493
	Conditions	MM	MM+ES
	Number of experiments	8	8
Figure 10f	Quantification of AP metrics: RMP, Vmax, APA, and APD90
	RMP (mV)				Vmax (V/s)				APA (mV)				APD90 - AP duration at 90% repolarisation (ms)
	iPSC line_experiment	MM	MM+ES		iPSC line_experiment	MM	MM+ES		iPSC line_experiment	MM	MM+ES		iPSC line_experiment	MM	MM+ES
	iWTD2_1	-50.46	-56.51		iWTD2_1	7.373	12.22		iWTD2_1	82.33	82.71		iWTD2_1	538.8	171.8
		-48.57	-50.76			9.983	9.151			86.17	81.41			342.8	296.1
		-49.87	-53.3			8.493	9.476			91.1	76.48			579.3	341.4
		-56.85	-63.95			11.1	12.92			96.25	94.42			623.2	282.1
		-56.8	-57.78			7.483	12.26			91.57	87.68			685.6	276.8
	iBM76_1	-56.99	-64.85		iBM76_1	5.287	8.436		iBM76_1	93.87	96.34		iBM76_1	761.9	406.4
		-50.2	-55.55			3.298	4.579			67.36	91.03			577.7	1059
		-53.92	-59.82			9.303	13.06			93.99	94.94			1219	243.8
		-52.71	-76.63			4.685	5.001			89.31	95.11			737.1	548.1
	iBM76_2	-52.99	-69.09		iBM76_2	5.065	9.557		iBM76_2	88.12	107.4		iBM76_2	561.9	457.7
		-54.4	-60			4.661	11			88.79	103.7			1161	982.7
		-57.4	-63.77			6.031	6.109			91.27	99.1			1272	381
		-51.82	-59.52			9.476	6.2			84.2	94.32			459.6	867.6
		-49.41	-61.2			6.473	6.884			93.52	98.15			581.7	641.7
		-53.29	-65.98			5.657	7.955			87.24	101.1			619.9	521.8
	iBM76_3		-60		iBM76_3		6.454		iBM76_3		102.3		iBM76_3		784.6
			-66.43				7.292				94.01				482.5
			-57.61				31.66				107.4				837.9
			-61.17				5.823				92.13				316.2
			-67.45				9.504				108.2				664.2
			-68.95				11.7				98.88
			-63.67				10.18				100.8
	Conditions	MM	MM+ES		Conditions	MM	MM+ES		Conditions	MM	MM+ES		Conditions	MM	MM+ES
	Number of experiments	3	4		Number of experiments	3	4		Number of experiments	3	4		Number of experiments	3	4
	Number of cells	15	22		Number of cells	15	22		Number of cells	15	22		Number of cells	15	20
Figure 10g	Statistical analysis of Ito current density (pA/pF)
	Conditions	MM																								MM+ES
	iPSC line_experiment Voltage (mV)	isWT7_1					isWT7_2	iBM76_1							iBM76_2					iBM76_3						isWT7_1	isWT7_2			iBM76_1							iBM76_2						iBM76_3
	60	10.7563	9.66475	8.41419	8.58499	7.29034	9.4654	8.95696	7.07692	9.75759	12.6395	11.2956	9.13816	11.0915	6.36978	9.43705	6.46103	12.8491	3.98024	8.35667	4.42998	8.21877	6.80883	9.66674	10.1242	25.0846	6.56765	8.54272	8.55118	15.3222	7.45858	25.7318	11.0833	11.7643	17.9405	15.5659	13.0851	4.45719	14.3161	7.44104	11.4893	10.7974	10.9368	14.0932	7.06827	14.9234	15.2626	10.483	11.8396
	50	8.2153	8.54101	5.68012	6.51944	6.30093	7.36382	7.03984	5.71466	8.14644	12.4377	10.9448	7.84211	9.03362	5.04821	7.37177	4.89856	12.7577	2.93671	6.60984	3.43603	6.25427	4.53173	7.50742	8.72637	22.1357	4.40768	7.95682	7.55364	13.0386	6.38526	22.1611	9.91218	8.83103	15.1951	13.7861	10.7055	3.59872	11.7662	5.7999	10.4396	9.97964	8.8191	13.0724	6.52233	12.84	13.3767	9.09514	10.6129
	40	8.68111	6.38309	3.63641	4.64014	3.93184	6.52327	6.06685	4.91987	7.60951	11.2505	9.45401	7.083	7.56049	3.71311	5.20263	3.8166	10.1157	2.12194	5.14358	2.90134	4.82495	3.40579	5.48562	6.84204	18.7613	3.50423	7.16115	6.35335	11.8077	6.32811	18.6442	6.89726	7.37473	13.4118	11.9058	9.63234	3.05829	7.86549	4.33905	7.96014	7.64932	6.40155	10.4295	5.39631	10.7651	11.9053	8.17751	8.51724
	30	5.58984	6.69777	5.60068	3.27333	2.10224	5.43505	5.35119	3.33041	7.25539	9.97585	9.83988	6.19787	6.00069	2.41966	3.72768	2.9087	6.78556	1.65054	4.18158	2.13164	3.63056	3.02452	3.87129	5.04642	15.1989	2.99732	5.77958	5.42963	9.42665	6.05479	15.1114	4.98855	5.65857	10.6315	9.77649	7.09872	2.60237	5.63774	3.4999	5.95097	7.17565	4.82892	8.88223	4.55626	9.0545	10.7326	6.18678	8.26308
	20	4.06534	4.63	5.38828	1.91053	1.21121	4.93484	4.26387	3.7467	6.12413	7.6681	6.48962	6.67206	4.9175	2.1846	2.70865	2.50323	4.38582	1.91088	3.25459	1.37025	2.97852	1.55002	2.36897	3.39077	12.6855	3.28383	4.61496	4.43248	6.59228	5.11226	11.4947	4.3596	5.13834	10.6139	7.6393	5.01064	2.31275	3.16175	2.2926	5.41423	5.43542	4.52582	7.41115	3.84858	7.75553	8.65982	5.90399	7.49981
	10	3.47251	4.54007	2.17655	1.03115	0.0854579	3.97438	3.66291	4.46578	5.39287	5.15232	5.57768	4.64828	3.98614	2.07792	2.49199	2.18935	2.80361	1.20305	2.52953	0.932803	2.02727	0	1.47062	2.0514	8.80668	2.49042	3.57328	3.56752	4.89139	4.37378	7.80588	2.90642	3.80706	9.58233	5.26132	3.80549	1.97577	1.78116	1.24038	4.79922	5.09255	2.70269	6.03121	3.54475	6.35051	7.64618	4.68416	6.19876
	0	5.29343	5.66388	2.2031	0.472604	-0.0125701	3.61845	3.09057	2.76269	4.43309	3.03231	3.71845	3.98421	3.74766	1.94053	2.08393	2.72637	1.89561	0.77643	1.84642	0.529725	1.35431	0	0.830543	1.01652	6.06565	2.33615	2.77043	2.74567	2.67237	3.29256	5.39217	2.77626	3.09972	7.41403	3.7847	2.5977	1.67608	0.0713394	1.09102	3.92222	4.40066	1.6306	3.74141	3.179	5.08671	6.47193	3.55631	4.62301
	-10	5.33575	2.4723	2.07035	-0.678797	-1.08168	3.26431	2.74721	1.74088	3.50768	2.09983	2.63096	3.76285	3.0112	1.43095	1.27397	1.81559	1.28378	0.891612	1.34054	-0.0750946	0.559369	0	-0.0344411	0.164515	3.55229	1.23418	1.69264	2.10541	0.696475	2.75401	2.86006	1.45321	2.43399	5.92759	2.9842	1.65357	1.73049	0.498297	1.71756	3.08431	3.88749	1.22354	2.74419	3.06708	4.2483	5.43474	3.13536	4.09066
	-20	3.26073	2.74201	1.93764	-1.06175	-2.01072	2.85014	2.43242	2.68704	2.95923	1.44912	2.26265	3.06721	2.55626	1.03516	1.29674	1.13462	0.605394	0.899411	0.553881	-0.278325	0.276737	0	-0.19834	-0.417278	2.27591	2.35817	1.25862	1.56058	0.178167	1.55447	1.93097	1.06279	1.87232	5.24574	2.15274	0.924936	1.39811	0.105846	2.10189	2.81676	3.30008	0.709146	1.1779	2.13257	3.87324	4.73809	2.92655	3.81747
	-30	2.32911	0	1.72532	-1.36053	-2.48579	2.55079	2.37518	1.13537	2.73071	0.932514	2.85895	1.64428	2.20967	1.01978	1.52887	1.1292	1.03321	1.33778	0.159026	-0.475448	0.106156	0	-0.542115	-0.892783	2.24616	0.749331	0.954816	1.16658	0.0971825	0.942466	0.956371	0.932662	1.49784	4.03914	1.42998	1.67277	1.30434	0.590295	2.45641	2.22388	3.16351	-0.320498	-0.0758968	1.65418	3.14452	3.99026	2.21144	3.17083
	-40	0.846919	0	1.16788	-2.17622	-2.44081	2.19053	1.97454	1.32459	2.14808	0.570245	2.33278	0	1.97137	1.2734	1.99487	1.36722	1.02651	1.10516	-0.316276	-0.738809	-0.119218	0	-0.808256	-1.14668	1.29627	1.03584	0.824612	0.664862	1.19857	0.897586	0.1093	0.520548	1.18578	3.06011	1.06469	2.13464	1.15466	0.676731	2.81919	2.05234	2.91464	-1.55407	-1.03516	1.27245	2.63451	3.2063	1.85852	2.75994
	Conditions	MM	MM+ES
	Number of experiments	5	5
	Number of cells	24	25
	Šídák's multiple comparisons test
		Voltage (mV)	Adjusted P value, Summary
			MM+ES vs. MM
		60	4.33487e-06	****
		50	1.52157e-05	****
		40	0.000286	***
		30	0.0066	**
		20	0.0165	*
		10	0.0849	ns
		0	0.6827	ns
		-10	0.7994	ns
		-20	0.8994	ns
		-30	0.9506	ns
		-40	0.9504	ns
Figure 10h	Statistical analysis of beating properties
	Contraction time (s)				Relaxation time (s)				Beating duration (s)
	Conditions iPSC line_experiment	MM	MM+ES		Conditions iPSC line_experiment	MM	MM+ES		Conditions iPSC line_experiment	MM	MM+ES
	iBM76_1	0.41	0.295		iBM76_1	0.555	0.48		iBM76_1	1.06	1.045
	iBM76_1	0.45	0.425		iBM76_1	0.565	0.52		iBM76_1	1.11	1.045
	iBM76_1	0.42	0.3		iBM76_1	0.625	0.54		iBM76_1	1.145	1.2
	iBM76_1	0.435	0.265		iBM76_1	0.595	0.56		iBM76_1	1.175	1.19
	iBM76_2	0.42	0.61		iBM76_2	0.6	0.53		iBM76_2	1.28	1.21
	iBM76_2	0.455	0.56		iBM76_2	0.68	0.515		iBM76_2	1.33	1.105
	iBM76_2	0.465	0.31		iBM76_2	0.775	0.46		iBM76_2	1.49	1.025
	iBM76_3	0.395	0.35		iBM76_3	0.685	0.37		iBM76_3	1.405	1.08
	iBM76_3	0.41	0.37		iBM76_3	0.705	0.565		iBM76_3	1.35	1.13
	iBM76_3	0.395	0.465		iBM76_3	0.895	0.45		iBM76_3	1.5	0.985
	isWT7_1	0.3	0.39		isWT7_1	0.415	0.355		isWT7_1	1.44	0.77
	isWT7_1	0.43	0.405		isWT7_1	0.465	0.38		isWT7_1	1.005	0.865
	isWT7_1	0.42	0.36		isWT7_1	0.54	0.365		isWT7_1	1.065	0.96
	isWT7_1	0.435	0.555		isWT7_1	0.49	0.355		isWT7_1	1.01	0.98
	isWT7_1	0.45	0.445		isWT7_1	0.555	0.32		isWT7_1	1.01	0.855
	iWTD2_1	0.37	0.375		iWTD2_1	0.49	0.55		iWTD2_1	1.03	1.065
	iWTD2_1	0.475	0.38		iWTD2_1	0.505	0.56		iWTD2_1	1.07	1.14
	iWTD2_1	0.515	0.38		iWTD2_1	0.515	0.59		iWTD2_1	1.1	1.135
	iWTD2_1	0.465	0.4		iWTD2_1	0.485	0.535		iWTD2_1	0.985	1.12
	iWTD2_1	0.475	0.365		iWTD2_1	0.47	0.56		iWTD2_1	1.01	1.12
	Conditions	MM	MM+ES		Conditions	MM	MM+ES		Conditions	MM	MM+ES
	Number of experiments	5	5		Number of experiments	5	5		Number of experiments	5	5
	Number of cultures	19	19		Number of cultures	19	19		Number of cultures	19	19
Figure 10l	Quantification of diploid and polyploid cells in total iPSC-CMs
		Conditions iPSC line_experiment	MM	MM+ES
	Diploid	iBM76_1	48	38.93
		iBM76_2	44.93	31.63
		iBM76_3	66.25	41.5
		iBM76_4	69.35	44.1
		isWT7_1	65.6	52.33
		isWT7_2	74.93	69.03
		iWTD2_1	76.81	56.84
		iWTD2_2	84.12	66.18
	Polyploid	iBM76_1	50.9	60
		iBM76_2	53.13	66.33
		iBM76_3	33	57.5
		iBM76_4	30.35	49.7
		isWT7_1	33.33	46.9
		isWT7_2	24.73	30.33
		iWTD2_1	23.19	43.16
		iWTD2_2	15.91	33.79
		Conditions	MM	MM+ES
		Number of experiments	8	8
Figure 10m	Quantification of diploid and polyploid cells in Ki67-positive iPSC-CMs
		Conditions iPSC line_experiment	MM	MM+ES
	Diploid	iBM76_1	0.38	0.23
		iBM76_2	0.28	1.49
		iBM76_3	2.47	1.2
		iBM76_4	0.96	0.52
		isWT7_1	0.42	0.56
		isWT7_2	2.49	3.83
		iWTD2_1	0.66	0.49
		iWTD2_2	0.1	0.16
	Polyploid	iBM76_1	4.62	6.4
		iBM76_2	1.91	6.57
		iBM76_3	3.81	4.77
		iBM76_4	3.12	5.97
		isWT7_1	2.58	4.2
		isWT7_2	4.2	8.87
		iWTD2_1	0.49	1.01
		iWTD2_2	0.31	0.36
		Conditions	MM	MM+ES
		Number of experiments	8	8
Figure 10n	Quantification of diploid and polyploid cells in Ki67-negative iPSC-CMs
		Conditions iPSC line_experiment	MM	MM+ES
	Diploid	iBM76_1	49.47	40.2
		iBM76_2	45.7	34.37
		iBM76_3	71.73	50.37
		iBM76_4	69	42.05
		isWT7_1	67.3	51.33
		isWT7_2	75.57	70.37
		iWTD2_1	76.15	56.35
		iWTD2_2	83.9	66.05
	Polyploid	iBM76_1	45.5	53.17
		iBM76_2	48.03	59.67
		iBM76_3	24.2	43.2
		iBM76_4	24.3	45.25
		isWT7_1	30.5	40.6
		isWT7_2	21.47	24.87
		iWTD2_1	22.7	42.15
		iWTD2_2	14.95	33.45
		Conditions	MM	MM+ES
		Number of experiments	8	8
[truncated: 1 more columns]

[truncated: 3 more sheets: Suppl. Figure 1, Suppl. Figure 5, Suppl. Figure 6]
